# Supplementary material for: Efficient sampling of large-scale transition pathways and intermediate conformations in sub-mesoscopic protein complexes
Source: Nat Commun. 2026 Mar 2;17:2202. doi: 10.1038/s41467-026-69809-y (PMC12960823; doi:10.1038/s41467-026-69809-y)
Supplement: Supplementary file 14 — Source Data [file 41467_2026_69809_MOESM14_ESM.xlsx]

## Sheet: Figure2b
	N_CA	Protein	Transition	Time (sec)	Time (hrs)	Time_ave (hrs)	Dev_time (hrs)	RMSD (Å)	RMSD_ave (Å)	RMSD_std (Å)	RMSD_conv (Å)	RMSDc_ave (Å)	RMSD_std (Å)	Collectivity	Coll_ave	Coll_std		#	N_CA	Protein	Time_ave (hrs)	Time_std (hrs)	RMSD_ave (Å)	RMSD_std (Å)	RMSDc_ave (Å)	RMSDc_std (Å)	Coll_ave	Coll_std
	2993	DNA-PKcs	7k19-7k1n	1114	0.309444	0.680174	0.30786	5.8	7.95	1.77824	0.78	0.71625	0.0577518	0.17	0.46	0.0953939		1	2801	SARS_Spike	1.19	0.16	13.4	1.4	0.73	0.06	0.17	0.02
			7k1n-7k19	1215	0.3375			5.8			0.77			0.17				2	2895	CDC48	0.89	0.16	8.4	1.8	0.78	0.01	0.78	0.05
			7k1n-7k0y	1138	0.316111			4.8			0.79			0.58				3	2910	SARS2_Spike	1.21	0.14	15.1	2.3	0.65	0.05	0.2	0.01
			7k0y-7k1n	1114	0.309444			4.8			0.78			0.58				4	2993	DNAPKcs	0.68	0.31	8	1.8	0.72	0.06	0.46	0.1
			7k19-7k0y	1727	0.479722			7.8			0.79			0.46				5	3047	MCM 6mer	0.57	0.08	8	1.3	0.79	0	0.7	0.03
			7k0y-7k19	1755	0.49			7.8			0.76			0.46				6	3243	MERS_Spike	2.64	0.57	14.6	1.4	0.78	0.08	0.17	0.02
			7k0y-7sud	4227	1.17417			13.4			0.54			0.63				7	3295	KCNMA	0.43	0.01	4.6	0	0.79	0	0.53	0
			7sud-7k0y	7290	2.025			13.4			0.52			0.63				8	3322	Abo1	1.41	0.05	8.5	0	0.78	0	0.53	0
	3626	GroEL 7-mer	1ss8-1sx4	4324	1.20111	1.20986	0.00618718	15.1	15.1	0	0.55	0.575	0.0176777	0.56	0.56	0		9	3354	ClpB	0.75	0.02	5.3	0	0.8	0	0.65	0
			1sx4-1ss8	4387	1.21861			15.1			0.6			0.56				10	3355	ClpA	0.85	0.03	8.8	0	0.79	0	0.63	0
	4032	ACLY	6pof-6hxh	6251	1.73639	2.42979	0.368404	12.5	16.325	2.20836	0.79	0.9475	0.0980965	0.6	0.55	0.0288675		11	3540	SLO	0.42	0	4.7	0	0.8	0	0.52	0
			6hxh-6pof	7293	2.02583			12.5			0.82			0.6				12	3626	GroEL 7mer	1.21	0.01	15.1	0	0.58	0.02	0.56	0
			6uia-6o0h	9148	2.54111			20.15			0.96			0.5				13	3645	sc_TRiC 8mer	1.84	0.16	16.3	2	0.87	0.15	0.3	0.06
			6o0h-6uia	12297	3.41583			20.15			1.22			0.5				14	3668	HSP60 7mer	1.39	0.1	15.8	0	0.67	0.08	0.58	0
	4131	VCP 6-mer	7vcu-7vcs	6231	1.73083	1.90972	0.126494	9.6	9.6	0	0.78	0.785	0.00353553	0.3	0.3	0		15	3822	hs_TRiC 8mer	1.78	0.23	12.3	1.5	0.89	0.06	0.45	0.05
			7vcs-7vcu	7519	2.08861			9.6			0.79			0.3				16	4032	ACLY	2.43	0.37	16.3	2.2	0.95	0.1	0.55	0.03
	4716	msATPs	7jg5-7jg6	32717	9.08806	7.78278	0.61364	13.95	14.5167	0.648235	1.15	1.29667	0.140208	0.27	0.313333	0.0189297		17	4131	VCP 6mer	1.91	0.13	9.6	0	0.79	0	0.3	0
			7jg6-7jg7	27389	7.60806			16			1.12			0.34				18	4212	Portal	1.82	0.05	6.9	0	0.79	0	0.21	0
			7jg7-7jg5	23948	6.65222			13.6			1.62			0.33				19	4241	AFG2	3.31	0.07	10.9	0	0.89	0.04	0.73	0
	4325	Nf1 - i1	7r03-7r04	28063	7.79528	7.56944	0.159688	29.2	29.2	0	1.66	1.595	0.0459619	0.26	0.26	0		20	4282	mTOR	1.15	0.08	8.3	0.66	0.78	0.01	0.75	0.05
			7r04-7r03	26437	7.34361			29.2			1.53			0.26				21	4308	LRRC8A	0.79	0.01	6.1	0	0.9	0	0.74	0
	4846	Nf1 - i2	7pgr-7pgt	18147	5.04083	5.71514	0.476806	23.05	23.05	0	0.9	0.945	0.0318198	0.11	0.11	0		22	4325	Nf1 (isoform 1)	7.57	0.16	29.2	0	1.6	0.05	0.26	0
			7pgt-7pgr	23002	6.38944			23.05			0.99			0.11				23	4388	TPRM7	0.9	0	4.9	0	0.8	0	0.69	0
	5164	TRPM2	6puo-6pus	8712	2.42	2.44542	0.0179723	10.8	10.8	0	0.77	0.775	0.00353553	0.63	0.63	0		24	4500	ClpA/P 13mer	1.86	0.03	8.9	0	0.78	0.01	0.68	0
			6pus-6puo	8895	2.47083			10.8			0.78			0.63				25	4656	LONP1	2.4	0.08	10.8	0.2	0.76	0.01	0.73	0
	7252	GroEL 14-mer	1ss8-1sx4	16304	4.52889	5.54759	0.585891	11.36	13.6592	1.30042	0.94	0.975833	0.0101036	0.29	0.398333	0.0542232		26	4662	gp12	2.42	0.18	9.5	0	0.79	0.01	0.57	0
			1ss8-3wvl	29190	8.10833			18.47			0.98			0.46				27	4716	ms_ATPs	7.78	0.61	14.5	0.6	1.3	0.14	0.31	0.02
			1ss8-msx4	16418	4.56056			11.35			0.95			0.29				28	4776	P1234	0.64	0.01	4.2	0	0.8	0	0.9	0
			3wvl-1ss8	26402	7.33389			18.47			0.98			0.46				29	4846	Nf1 (isoform 2)	5.72	0.48	23.1	0	0.95	0.03	0.11	0
			3wvl-1sx4	19765	5.49028			12.83			0.99			0.38				30	4881	ab_ATPs	9.57	0.24	15.6	0.2	2	0.06	0.3	0
			3wvl-msx4	19847	5.51306			12.85			0.99			0.38				31	5082	A2M	5.52	0.36	20.2	3	1.1	0.17	0.34	0.05
			1sx4-1ss8	15979	4.43861			11.35			0.99			0.29				32	5149	so_ATPs	13.83	0.3	20.8	0.8	1.28	0.15	0.37	0.02
			1sx4-3wvl	20956	5.82111			12.83			0.99			0.38				33	5164	TRPM2	2.45	0.02	10.8	0	0.78	0	0.63	0
			1sx4-msx4	19637	5.45472			15.1			0.96			0.59				34	5264	MEC1	8.6	0.76	7.7	0	1.19	0.18	0.55	0
			msx4-1ss8	14950	4.15278			11.35			1			0.29				35	5839	V-ATPs	13.57	0.45	16.2	0.1	1.46	0.05	0.29	0.01
			msx4-3wvl	20813	5.78139			12.85			0.99			0.38				36	6094	MCM 12mer	6.13	0.36	16.4	0	0.89	0.04	0.81	0
			msx4-1sx4	19395	5.3875			15.1			0.95			0.59				37	6110	ClpA/P 20mer	2.89	0.16	4	0	0.8	0	0.75	0
	8036	ITPR3	6dqj-7t3t	19916	5.53222	7.31231	0.729598	9.23	13.1267	1.62964	0.8	0.888333	0.0558942	0.66	0.67	0.0426615		38	7252	GroEL 14mer	5.55	0.59	13.7	1.3	0.98	0.01	0.4	0.05
			7t3t-6dqj	19762	5.48944			9.23			0.79			0.66				39	7336	HSP60 14mer	4.85	0.05	12.3	0	0.8	0	0.25	0
			6dqj-6dr2	27925	7.75694			16.45			1.03			0.58				40	7475	sc_TRiC 16mer	9.21	1.26	17.8	2.2	0.86	0.08	0.27	0.06
			6dr2-6dqj	27984	7.77333			16.45			1.03			0.58				41	7716	hs_TRiC 16mer	8.59	0.87	13.2	1.7	0.94	0.07	0.43	0.05
			7t3t-6dr2	32011	8.89194			13.7			0.85			0.77				42	8036	ITPR3	7.31	0.73	13.1	1.6	0.89	0.06	0.67	0.04
			6dr2-7t3t	30348	8.43			13.7			0.83			0.77				43	8328	VCP 12mer	8.54	0.18	10.2	0	0.97	0.01	0.21	0
	8328	VCP 12-mer	7vcu-7vcs	31659	8.79417	8.53972	0.179919	10.22	10.22	0	0.99	0.97	0.0141421	0.21	0.21	0		44	8469	FAS 6mer	3.2	0.03	5	0	0.8	0	0.44	0
			7vcs-7vcu	29827	8.28528			10.22			0.95			0.21				45	15716	RyR2	24.17	0.13	4	0	1.21	0	0.62	0
	16672	RyR1	5tb4-5t9v	157155	43.6542	42.3357	0.932301	7.65	7.65	0	1.27	1.25	0.0141421	0.66	0.66	0		46	16672	RyR1	42.34	0.93	7.7	0	1.25	0.01	0.66	0
			5t9v-5tb4	147662	41.0172			7.65			1.23			0.66				47	20820	FAS 12mer	49.42	0.12	5.1	0	0.86	0	0.44	0
	15716	hRyR2	7ua5-7ua4	86354	23.9872	24.1683	0.128065	4	4	0	1.21	1.205	0.00353553	0.62	0.62	0
			7ua4-7ua5	87658	24.3494			4			1.2			0.62
	4282	mTOR	6zwm-6bcu	4885	1.35694	1.14979	0.08489	9.4	8.25	0.663953	0.75	0.78	0.0108012	0.83	0.75	0.046188
			6bcu-6zwm	4390	1.21944			9.4			0.78			0.83
			6zwm-7uxh	3692	1.02556			7.1			0.8			0.67
			7uxh-6zwm	3590	0.997222			7.1			0.79			0.67
	4776	P1234	6z0u-7y38	2228	0.618889	0.639167	0.0143386	4.2	4.2	0	0.79	0.795	0.00353553	0.9	0.9	0
			7y38-6z0u	2374	0.659444			4.2			0.8			0.9
	5264	MEC1	7wzw-7wzr	36764	10.2122	8.60264	0.75619	7.7	7.65	0.0288675	1.46	1.185	0.183007	0.55	0.55	0
			7wzr-7wzw	32134	8.92611			7.7			1.54			0.55
			7wzw-6z2x	31349	8.70806			7.6			0.84			0.55
			6z2x-7wzw	23631	6.56417			7.6			0.9			0.55
	8469	FAS1 half	6u5t-6ql5	11700	3.25	3.20417	0.0324091	5	5	0	0.79	0.795	0.00353553	0.44	0.44	0
			6ql5-6u5t	11370	3.15833			5			0.8			0.44
	20820	FAS1 full	6u5t-6ql5	177322	49.2561	49.4203	0.116083	5.1	5.1	0	0.86	0.855	0.00353553	0.44	0.44	0
			6ql5-6u5t	178504	49.5844			5.1			0.85			0.44
	4388	mTRPM7	8si2-8si5	3250	0.902778	0.902917	9.82093e-05	4.9	4.9	0	0.8	0.8	0	0.69	0.69	0
			8si5-8si2	3251	0.903056			4.9			0.8			0.69
	5082	A2M	7o7l-7o7o	18737	5.20472	5.51769	0.357302	19.2	20.1833	2.99612	0.88	1.10083	0.173552	0.29	0.343333	0.0528004
			7o7o-7o7l	23040	6.4			19.2			1			0.29
			7o7l-7o7s	20666	5.74056			26			1.36			0.43
			7o7s-7o7l	23343	6.48417			26			1.5			0.43
			7o7l-7o7p	19481	5.41139			28.8			1.51			0.46
			7o7p-7o7l	21941	6.09472			28.8			1.77			0.46
			7o7o-7o7s	19701	5.4725			15.8			0.89			0.32
			7o7s-7o7o	18468	5.13			15.8			0.99			0.32
			7o7o-7o7p	17201	4.77806			19.4			0.9			0.4
			7o7p-7o7o	22747	6.31861			19.4			1			0.4
			7o7s-7o7r	15022	4.17278			11.9			0.66			0.16
			7o7r-7o7s	18017	5.00472			11.9			0.75			0.16
	3243	MERS Spike	7m5e-5x59	11308	3.14111	2.63933	0.57443	19.7	14.6	1.37312	0.8	0.775833	0.0810011	0.22	0.165	0.0182782
			5x59-7m5e	10265	2.85139			19.7			0.8			0.22
			7m5e-5x5f	15079	4.18861			11.5			0.86			0.13
			5x5f-7m5e	13237	3.67694			11.5			0.75			0.13
			7m5e-5w9l	6652	1.84778			12.2			0.56			0.12
			5w9l-7m5e	3927	1.09083			12.2			0.56			0.12
			5w9l-5x5f	12927	3.59083			14.9			1.07			0.19
			5x5f-5w9l	13678	3.79944			14.9			0.81			0.19
			5x59-5w9l	9920	2.75556			14.6			0.8			0.18
			5w9l-5x59	9893	2.74806			14.6			1.02			0.18
			5x59-5x5f	3338	0.927222			14.7			0.61			0.15
			5x5f-5x59	3795	1.05417			14.7			0.67			0.15
	2801	SARS Spike	5x58-5x5b	3042	0.845	1.19299	0.159458	9.5	13.4167	1.35694	0.55	0.725833	0.0559813	0.1	0.166667	0.0246183
			5x5b-5x58	1854	0.515			9.5			0.73			0.1
			5x58-6ack	6090	1.69167			11			0.75			0.11
			6ack-5x58	3892	1.08111			11			0.67			0.11
			5x58-6nb7	4346	1.20722			17.6			0.96			0.23
			6nb7-5x58	3573	0.9925			17.6			0.83			0.23
			6ack-5x5b	5361	1.48917			14.3			0.82			0.19
			5x5b-6ack	4858	1.35			14.3			0.74			0.19
			6nb7-6ack	4738	1.31611			13.7			0.59			0.17
			6ack-6nb7	5353	1.48694			13.7			0.64			0.17
			6nb7-5x5b	3841	1.06694			14.4			0.68			0.2
			5x5b-6nb7	4587	1.27417			14.4			0.75			0.2
	3295	KCNMA	6v3g-6v38	1519	0.421944	0.434444	0.00883883	4.6	4.6	0	0.79	0.79	0	0.53	0.53	0
			6v38-6v3g	1609	0.446944			4.6			0.79			0.53
	3540	SLO	7pxf-7pxe	1500	0.416667	0.421389	0.00333912	4.7	4.7	0	0.8	0.795	0.00353553	0.52	0.52	0
			7pxe-7pxf	1534	0.426111			4.7			0.79			0.52
	3322	Abo1	6jpu-6jq0	5325	1.47917	1.40556	0.0520509	8.5	8.5	0	0.77	0.775	0.00353553	0.53	0.53	0
			6jq0-6jpu	4795	1.33194			8.5			0.78			0.53
	3047	MCMc - 6-mer	3ja8-5v8f	2573	0.714722	0.571042	0.0807745	10.2	7.95	1.29904	0.78	0.785	0.00288675	0.64	0.695	0.0317543
			5v8f-3ja8	2542	0.706111			10.2			0.79			0.64
			3ja8-7z13	1494	0.415			5.7			0.78			0.75
			7z13-3ja8	1614	0.448333			5.7			0.79			0.75
	6094	MCMc - 12-mer	7w8g-7z13	23869	6.63028	6.12806	0.355125	16.4	16.4	0	0.94	0.885	0.0388909	0.81	0.81	0
			7z13-7w8g	20253	5.62583			16.4			0.83			0.81
	4656	LONP1	7oxo-7ng5	8331	2.31417	2.39986	0.0782971	10.4	10.8	0.23094	0.77	0.76	0.0057735	0.73	0.725	0.00288675
			7ng5-7oxo	8065	2.24028			10.4			0.77			0.73
			7oxo-7ngf	9344	2.59556			11.2			0.75			0.72
			7ngf-7oxo	8818	2.44944			11.2			0.75			0.72
	3354	ClpB	5og1-6oax	2633	0.731389	0.753611	0.0157135	5.3	5.3	0	0.79	0.795	0.00353553	0.65	0.65	0
			6oax-5og1	2793	0.775833			5.3			0.8			0.65
	2895	CDC48	8dar-6oa9	2136	0.593333	0.888125	0.160655	5.2	8.35	1.81865	0.8	0.7775	0.0131498	0.69	0.775	0.0490748
			6oa9-8dar	2292	0.636667			5.2			0.79			0.69
			8dar-6opc	3921	1.08917			11.5			0.78			0.86
			6opc-8dar	4440	1.23333			11.5			0.74			0.86
	4308	LRRC8A	6g9l-7p5y	2808	0.78	0.79125	0.00795495	6.1	6.1	0	0.88	0.9	0.0141421	0.74	0.74	0
			7p5y-6g9l	2889	0.8025			6.1			0.92			0.74
	4662	gp12	7boy-7ey7	7798	2.16611	2.41778	0.177955	9.5	9.5	0	0.78	0.79	0.00707107	0.57	0.57	0
			7ey7-7boy	9610	2.66944			9.5			0.8			0.57
	4241	AFG2	7ykk-7z11	11778	3.27167	3.31118	0.0666924	10.9	10.85	0.0288675	1	0.8875	0.0426956	0.72	0.725	0.00288675
			7z11-7ykk	12583	3.49528			10.9			0.9			0.72
			7ykk-7wbb	11440	3.17778			10.8			0.85			0.73
			7wbb-7ykk	11880	3.3			10.8			0.8			0.73
	3355	ClpA	6w20-7uiy	2912	0.808889	0.847917	0.0275968	8.8	8.8	0	0.78	0.785	0.00353553	0.63	0.63	0
			7uiy-6w20	3193	0.886944			8.8			0.79			0.63
	4500	ClpA + ClpP 13-mer	6w20-7uiy	6822	1.895	1.85736	0.0266147	8.9	8.9	0	0.77	0.78	0.00707107	0.68	0.68	0
			7uiy-6w20	6551	1.81972			8.9			0.79			0.68
	6110	ClpA + ClpP 20-mer	6w20-6uqo	11243	3.12306	2.89222	0.163224	4	4	0	0.8	0.8	0	0.75	0.75	0
			6uqo-6w20	9581	2.66139			4			0.8			0.75
	5839	V-type ATP synthase	6qum-6r0w	42934	11.9261	13.5744	0.449104	16.3	16.2333	0.0930949	1.5	1.45667	0.0457894	0.28	0.29	0.00774597
			6r0w-6qum	52673	14.6314			16.3			1.39			0.28
			6r0w-6r0y	48605	13.5014			16.4			1.39			0.31
			6r0y-6r0w	49606	13.7794			16.4			1.35			0.31
			6qum-6r0y	50246	13.9572			16			1.54			0.28
			6r0y-6qum	49144	13.6511			16			1.57			0.28
	7336	HSP60 14-mer	8g7l-8g7n	17710	4.91944	4.84583	0.0520509	12.3	12.3	0	0.8	0.795	0.00353553	0.25	0.25	0
			8g7n-8g7l	17180	4.77222			12.3			0.79			0.25
	3668	HSP60 7-mer	8g7j-8g7n	5516	1.53222	1.39042	0.100272	15.8	15.8	0	0.55	0.665	0.0813173	0.58	0.58	0
			8g7n-8g7j	4495	1.24861			15.8			0.78			0.58
	7475	sc_TRiC_16mer	7ylw-6ks8	29004	8.05667	9.20745	1.25685	16.3	17.8333	2.18419	0.98	0.858333	0.0767735	0.4	0.273333	0.063456
			6ks8-7ylw	27950	7.76389			16.3			0.85			0.4
			7ylw-7ylu	42647	11.8464			23.3			1.02			0.3
			7ylu-7ylw	46401	12.8892			23.3			0.95			0.3
			6ks8-7ylu	28605	7.94583			13.9			0.65			0.12
			7ylu-6ks8	24274	6.74278			13.9			0.7			0.12
	4881	A. Baumannii ATPS	7p2y-7p3n	32719	9.08861	9.56722	0.237317	15.4	15.6	0.173205	2.13	1.99667	0.0585947	0.3	0.303333	0.00288675
			7p3n-7p3w	36136	10.0378			16			1.95			0.31
			7p3w-7p2y	34471	9.57528			15.4			1.91			0.3
	4212	T7_portal	6qx5-6qxm	6294	1.74833	1.81569	0.0476315	6.9	6.9	0	0.79	0.79	0	0.21	0.21	0
			6qxm-6qx5	6779	1.88306			6.9			0.79			0.21
	5149	sc_ATPs	6fkf-6fkh	52207	14.5019	13.8267	0.296543	19.5	20.8333	0.797392	1.4	1.28333	0.15119	0.36	0.373333	0.0208167
			6fkh-6fki	48205	13.3903			22.6			0.94			0.42
			6fki-6fkf	48916	13.5878			20.4			1.51			0.34
	7716	hs_TRiC_16mer	8sff-8i9u	39169	10.8803	8.58662	0.868216	17.6	13.2333	1.74375	1	0.936667	0.0666833	0.51	0.43	0.0473286
			8i9u-8sff	38231	10.6197			17.6			0.97			0.51
			8sff-8sgq	28319	7.86639			12			0.76			0.31
			8gsq-8sff	23911	6.64194			12			0.78			0.31
			8sgq-8i9u	27959	7.76639			10.1			1.06			0.47
			8i9u-8sgq	27882	7.745			10.1			1.05			0.47
	2910	SARS2 Spike	6xr8-8cy6	5429	1.50806	1.21215	0.136135	22.6	15.1167	2.34316	0.82	0.65	0.0467586	0.23	0.198333	0.0122165
			8cy6-6xr8	4738	1.31611			22.6			0.75			0.23
			6xr8-7tpr	4457	1.23806			11.6			0.61			0.19
			7tpr-6xr8	2876	0.798889			11.6			0.7			0.19
			6xr8-7a94	4192	1.16444			9.1			0.56			0.18
			7a94-6xr8	2216	0.615556			9.1			0.75			0.18
			7a94-7tpr	4983	1.38417			13.3			0.61			0.23
			7tpr-7a94	4222	1.17278			13.3			0.61			0.23
			7a94-8cy6	5578	1.54944			18.7			0.58			0.17
			8cy6-7a94	5015	1.39306			18.7			0.54			0.17
			8cy6-7tpr	4080	1.13333			15.4			0.72			0.19
			7tpr-8cy6	4579	1.27194			15.4			0.55			0.19
	3645	sc_TRiC_8mer	7ykw-7ylu	7848	2.18	1.84185	0.160097	21.3	16.3	2.02188	1.29	0.866667	0.150388	0.34	0.3	0.0644981
			7ylu-7ylw	6717	1.86583			21.3			1.14			0.34
			7ylw-6ks8	6958	1.93278			15.1			0.84			0.42
			6ks8-7ylw	6385	1.77361			15.1			0.82			0.42
			7ylu-6ks8	4519	1.25528			12.5			0.53			0.14
			6ks8-7ylu	7357	2.04361			12.5			0.58			0.14
	3822	hs_TRiC_8mer	8sff-8i9u	7957	2.21028	1.77514	0.230703	16	12.3	1.50798	0.95	0.885	0.0561026	0.56	0.45	0.0515752
			8i9u-8sff	8975	2.49306			16			0.9			0.56
			8sff-8sgq	5650	1.56944			11.5			0.71			0.33
			8gsq-8sff	5190	1.44167			11.5			0.79			0.33
			8sgq-8i9u	4946	1.37389			9.4			1			0.46
			8i9u-8sgq	5625	1.5625			9.4			0.96			0.46

## Sheet: Figure2c
	N_CA	Transition	Time (hrs)							N_CA	Transition	Time (hrs)
	2993	7k19-7k1n	0.309444							2993	7k19-7k1n	0.309444
	2993	7k1n-7k19	0.3375							2993	7k1n-7k19	0.3375
	2993	7k1n-7k0y	0.316111							2993	7k1n-7k0y	0.316111
	2993	7k0y-7k1n	0.309444							2993	7k0y-7k1n	0.309444
	2993	7k19-7k0y	0.479722							2993	7k19-7k0y	0.479722
	2993	7k0y-7k19	0.49							2993	7k0y-7k19	0.49
	2993	7k0y-7sud	1.17417							2993	7k0y-7sud	1.17417
	2993	7sud-7k0y	2.025							2993	7sud-7k0y	2.025
	3626	1ss8-1sx4	1.20111							3626	1ss8-1sx4	1.20111
	3626	1sx4-1ss8	1.21861							3626	1sx4-1ss8	1.21861
	4032	6pof-6hxh	1.73639							4032	6pof-6hxh	1.73639
	4032	6hxh-6pof	2.02583							4032	6hxh-6pof	2.02583
	4032	6uia-6o0h	2.54111							4032	6uia-6o0h	2.54111
	4032	6o0h-6uia	3.41583							4032	6o0h-6uia	3.41583
	4131	7vcu-7vcs	1.73083							4131	7vcu-7vcs	1.73083
	4131	7vcs-7vcu	2.08861							4131	7vcs-7vcu	2.08861
	4716	7jg5-7jg6	9.08806							4716	7jg5-7jg6	9.08806
	4716	7jg6-7jg7	7.60806							4716	7jg6-7jg7	7.60806
	4716	7jg7-7jg5	6.65222							4716	7jg7-7jg5	6.65222
	4325	7r03-7r04	7.79528							4325	7r03-7r04	7.79528
	4325	7r04-7r03	7.34361							4325	7r04-7r03	7.34361
	4846	7pgr-7pgt	5.04083							4846	7pgr-7pgt	5.04083
	4846	7pgt-7pgr	6.38944							4846	7pgt-7pgr	6.38944
	5164	6puo-6pus	2.42							5164	6puo-6pus	2.42
	5164	6pus-6puo	2.47083							5164	6pus-6puo	2.47083
	7252	1ss8-1sx4	4.52889							7252	1ss8-1sx4	4.52889
	7252	1ss8-3wvl	8.10833							7252	1ss8-3wvl	8.10833
	7252	1ss8-msx4	4.56056							7252	1ss8-msx4	4.56056
	7252	3wvl-1ss8	7.33389							7252	3wvl-1ss8	7.33389
	7252	3wvl-1sx4	5.49028							7252	3wvl-1sx4	5.49028
	7252	3wvl-msx4	5.51306							7252	3wvl-msx4	5.51306
	7252	1sx4-1ss8	4.43861							7252	1sx4-1ss8	4.43861
	7252	1sx4-3wvl	5.82111							7252	1sx4-3wvl	5.82111
	7252	1sx4-msx4	5.45472							7252	1sx4-msx4	5.45472
	7252	msx4-1ss8	4.15278							7252	msx4-1ss8	4.15278
	7252	msx4-3wvl	5.78139							7252	msx4-3wvl	5.78139
	7252	msx4-1sx4	5.3875							7252	msx4-1sx4	5.3875
	8036	6dqj-7t3t	5.53222							8036	6dqj-7t3t	5.53222
	8036	7t3t-6dqj	5.48944							8036	7t3t-6dqj	5.48944
	8036	6dqj-6dr2	7.75694							8036	6dqj-6dr2	7.75694
	8036	6dr2-6dqj	7.77333							8036	6dr2-6dqj	7.77333
	8036	7t3t-6dr2	8.89194							8036	7t3t-6dr2	8.89194
	8036	6dr2-7t3t	8.43							8036	6dr2-7t3t	8.43
	8328	7vcu-7vcs	8.79417							8328	7vcu-7vcs	8.79417
	8328	7vcs-7vcu	8.28528							8328	7vcs-7vcu	8.28528
	16672	5tb4-5t9v	43.6542							4282	6zwm-6bcu	1.35694
	16672	5t9v-5tb4	41.0172							4282	6bcu-6zwm	1.21944
	15716	7ua5-7ua4	23.9872							4282	6zwm-7uxh	1.02556
	15716	7ua4-7ua5	24.3494							4282	7uxh-6zwm	0.997222
	4282	6zwm-6bcu	1.35694							4776	6z0u-7y38	0.618889
	4282	6bcu-6zwm	1.21944							4776	7y38-6z0u	0.659444
	4282	6zwm-7uxh	1.02556							5264	7wzw-7wzr	10.2122
	4282	7uxh-6zwm	0.997222							5264	7wzr-7wzw	8.92611
	4776	6z0u-7y38	0.618889							5264	7wzw-6z2x	8.70806
	4776	7y38-6z0u	0.659444							5264	6z2x-7wzw	6.56417
	5264	7wzw-7wzr	10.2122							8469	6u5t-6ql5	3.25
	5264	7wzr-7wzw	8.92611							8469	6ql5-6u5t	3.15833
	5264	7wzw-6z2x	8.70806							4388	8si2-8si5	0.902778
	5264	6z2x-7wzw	6.56417							4388	8si5-8si2	0.903056
	8469	6u5t-6ql5	3.25							5082	7o7l-7o7o	5.20472
	8469	6ql5-6u5t	3.15833							5082	7o7o-7o7l	6.4
	20820	6u5t-6ql5	49.2561							5082	7o7l-7o7s	5.74056
	20820	6ql5-6u5t	49.5844							5082	7o7s-7o7l	6.48417
	4388	8si2-8si5	0.902778							5082	7o7l-7o7p	5.41139
	4388	8si5-8si2	0.903056							5082	7o7p-7o7l	6.09472
	5082	7o7l-7o7o	5.20472							5082	7o7o-7o7s	5.4725
	5082	7o7o-7o7l	6.4							5082	7o7s-7o7o	5.13
	5082	7o7l-7o7s	5.74056							5082	7o7o-7o7p	4.77806
	5082	7o7s-7o7l	6.48417							5082	7o7p-7o7o	6.31861
	5082	7o7l-7o7p	5.41139							5082	7o7s-7o7r	4.17278
	5082	7o7p-7o7l	6.09472							5082	7o7r-7o7s	5.00472
	5082	7o7o-7o7s	5.4725							3243	7m5e-5x59	3.14111
	5082	7o7s-7o7o	5.13							3243	5x59-7m5e	2.85139
	5082	7o7o-7o7p	4.77806							3243	7m5e-5x5f	4.18861
	5082	7o7p-7o7o	6.31861							3243	5x5f-7m5e	3.67694
	5082	7o7s-7o7r	4.17278							3243	7m5e-5w9l	1.84778
	5082	7o7r-7o7s	5.00472							3243	5w9l-7m5e	1.09083
	3243	7m5e-5x59	3.14111							3243	5w9l-5x5f	3.59083
	3243	5x59-7m5e	2.85139							3243	5x5f-5w9l	3.79944
	3243	7m5e-5x5f	4.18861							3243	5x59-5w9l	2.75556
	3243	5x5f-7m5e	3.67694							3243	5w9l-5x59	2.74806
	3243	7m5e-5w9l	1.84778							3243	5x59-5x5f	0.927222
	3243	5w9l-7m5e	1.09083							3243	5x5f-5x59	1.05417
	3243	5w9l-5x5f	3.59083							2801	5x58-5x5b	0.845
	3243	5x5f-5w9l	3.79944							2801	5x5b-5x58	0.515
	3243	5x59-5w9l	2.75556							2801	5x58-6ack	1.69167
	3243	5w9l-5x59	2.74806							2801	6ack-5x58	1.08111
	3243	5x59-5x5f	0.927222							2801	5x58-6nb7	1.20722
	3243	5x5f-5x59	1.05417							2801	6nb7-5x58	0.9925
	2801	5x58-5x5b	0.845							2801	6ack-5x5b	1.48917
	2801	5x5b-5x58	0.515							2801	5x5b-6ack	1.35
	2801	5x58-6ack	1.69167							2801	6nb7-6ack	1.31611
	2801	6ack-5x58	1.08111							2801	6ack-6nb7	1.48694
	2801	5x58-6nb7	1.20722							2801	6nb7-5x5b	1.06694
	2801	6nb7-5x58	0.9925							2801	5x5b-6nb7	1.27417
	2801	6ack-5x5b	1.48917							3295	6v3g-6v38	0.421944
	2801	5x5b-6ack	1.35							3295	6v38-6v3g	0.446944
	2801	6nb7-6ack	1.31611							3540	7pxf-7pxe	0.416667
	2801	6ack-6nb7	1.48694							3540	7pxe-7pxf	0.426111
	2801	6nb7-5x5b	1.06694							3322	6jpu-6jq0	1.47917
	2801	5x5b-6nb7	1.27417							3322	6jq0-6jpu	1.33194
	3295	6v3g-6v38	0.421944							3047	3ja8-5v8f	0.714722
	3295	6v38-6v3g	0.446944							3047	5v8f-3ja8	0.706111
	3540	7pxf-7pxe	0.416667							3047	3ja8-7z13	0.415
	3540	7pxe-7pxf	0.426111							3047	7z13-3ja8	0.448333
	3322	6jpu-6jq0	1.47917							6094	7w8g-7z13	6.63028
	3322	6jq0-6jpu	1.33194							6094	7z13-7w8g	5.62583
	3047	3ja8-5v8f	0.714722							4656	7oxo-7ng5	2.31417
	3047	5v8f-3ja8	0.706111							4656	7ng5-7oxo	2.24028
	3047	3ja8-7z13	0.415							4656	7oxo-7ngf	2.59556
	3047	7z13-3ja8	0.448333							4656	7ngf-7oxo	2.44944
	6094	7w8g-7z13	6.63028							3354	5og1-6oax	0.731389
	6094	7z13-7w8g	5.62583							3354	6oax-5og1	0.775833
	4656	7oxo-7ng5	2.31417							2895	8dar-6oa9	0.593333
	4656	7ng5-7oxo	2.24028							2895	6oa9-8dar	0.636667
	4656	7oxo-7ngf	2.59556							2895	8dar-6opc	1.08917
	4656	7ngf-7oxo	2.44944							2895	6opc-8dar	1.23333
	3354	5og1-6oax	0.731389							4308	6g9l-7p5y	0.78
	3354	6oax-5og1	0.775833							4308	7p5y-6g9l	0.8025
	2895	8dar-6oa9	0.593333							4662	7boy-7ey7	2.16611
	2895	6oa9-8dar	0.636667							4662	7ey7-7boy	2.66944
	2895	8dar-6opc	1.08917							4241	7ykk-7z11	3.27167
	2895	6opc-8dar	1.23333							4241	7z11-7ykk	3.49528
	4308	6g9l-7p5y	0.78							4241	7ykk-7wbb	3.17778
	4308	7p5y-6g9l	0.8025							4241	7wbb-7ykk	3.3
	4662	7boy-7ey7	2.16611							3355	6w20-7uiy	0.808889
	4662	7ey7-7boy	2.66944							3355	7uiy-6w20	0.886944
	4241	7ykk-7z11	3.27167							4500	6w20-7uiy	1.895
	4241	7z11-7ykk	3.49528							4500	7uiy-6w20	1.81972
	4241	7ykk-7wbb	3.17778							6110	6w20-6uqo	3.12306
	4241	7wbb-7ykk	3.3							6110	6uqo-6w20	2.66139
	3355	6w20-7uiy	0.808889							5839	6qum-6r0w	11.9261
	3355	7uiy-6w20	0.886944							5839	6r0w-6qum	14.6314
	4500	6w20-7uiy	1.895							5839	6r0w-6r0y	13.5014
	4500	7uiy-6w20	1.81972							5839	6r0y-6r0w	13.7794
	6110	6w20-6uqo	3.12306							5839	6qum-6r0y	13.9572
	6110	6uqo-6w20	2.66139							5839	6r0y-6qum	13.6511
	5839	6qum-6r0w	11.9261							7336	8g7l-8g7n	4.91944
	5839	6r0w-6qum	14.6314							7336	8g7n-8g7l	4.77222
	5839	6r0w-6r0y	13.5014							3668	8g7j-8g7n	1.53222
	5839	6r0y-6r0w	13.7794							3668	8g7n-8g7j	1.24861
	5839	6qum-6r0y	13.9572							7475	7ylw-6ks8	8.05667
	5839	6r0y-6qum	13.6511							7475	6ks8-7ylw	7.76389
	7336	8g7l-8g7n	4.91944							7475	7ylw-7ylu	11.8464
	7336	8g7n-8g7l	4.77222							7475	7ylu-7ylw	12.8892
	3668	8g7j-8g7n	1.53222							7475	6ks8-7ylu	7.94583
	3668	8g7n-8g7j	1.24861							7475	7ylu-6ks8	6.74278
	7475	7ylw-6ks8	8.05667							4881	7p2y-7p3n	9.08861
	7475	6ks8-7ylw	7.76389							4881	7p3n-7p3w	10.0378
	7475	7ylw-7ylu	11.8464							4881	7p3w-7p2y	9.57528
	7475	7ylu-7ylw	12.8892							4212	6qx5-6qxm	1.74833
	7475	6ks8-7ylu	7.94583							4212	6qxm-6qx5	1.88306
	7475	7ylu-6ks8	6.74278							5149	6fkf-6fkh	14.5019
	4881	7p2y-7p3n	9.08861							5149	6fkh-6fki	13.3903
	4881	7p3n-7p3w	10.0378							5149	6fki-6fkf	13.5878
	4881	7p3w-7p2y	9.57528							7716	8sff-8i9u	10.8803
	4212	6qx5-6qxm	1.74833							7716	8i9u-8sff	10.6197
	4212	6qxm-6qx5	1.88306							7716	8sff-8sgq	7.86639
	5149	6fkf-6fkh	14.5019							7716	8gsq-8sff	6.64194
	5149	6fkh-6fki	13.3903							7716	8sgq-8i9u	7.76639
	5149	6fki-6fkf	13.5878							7716	8i9u-8sgq	7.745
	7716	8sff-8i9u	10.8803							2910	6xr8-8cy6	1.50806
	7716	8i9u-8sff	10.6197							2910	8cy6-6xr8	1.31611
	7716	8sff-8sgq	7.86639							2910	6xr8-7tpr	1.23806
	7716	8gsq-8sff	6.64194							2910	7tpr-6xr8	0.798889
	7716	8sgq-8i9u	7.76639							2910	6xr8-7a94	1.16444
	7716	8i9u-8sgq	7.745							2910	7a94-6xr8	0.615556
	2910	6xr8-8cy6	1.50806							2910	7a94-7tpr	1.38417
	2910	8cy6-6xr8	1.31611							2910	7tpr-7a94	1.17278
	2910	6xr8-7tpr	1.23806							2910	7a94-8cy6	1.54944
	2910	7tpr-6xr8	0.798889							2910	8cy6-7a94	1.39306
	2910	6xr8-7a94	1.16444							2910	8cy6-7tpr	1.13333
	2910	7a94-6xr8	0.615556							2910	7tpr-8cy6	1.27194
	2910	7a94-7tpr	1.38417							3645	7ykw-7ylu	2.18
	2910	7tpr-7a94	1.17278							3645	7ylu-7ylw	1.86583
	2910	7a94-8cy6	1.54944							3645	7ylw-6ks8	1.93278
	2910	8cy6-7a94	1.39306							3645	6ks8-7ylw	1.77361
	2910	8cy6-7tpr	1.13333							3645	7ylu-6ks8	1.25528
	2910	7tpr-8cy6	1.27194							3645	6ks8-7ylu	2.04361
	3645	7ykw-7ylu	2.18							3822	8sff-8i9u	2.21028
	3645	7ylu-7ylw	1.86583							3822	8i9u-8sff	2.49306
	3645	7ylw-6ks8	1.93278							3822	8sff-8sgq	1.56944
	3645	6ks8-7ylw	1.77361							3822	8gsq-8sff	1.44167
	3645	7ylu-6ks8	1.25528							3822	8sgq-8i9u	1.37389
	3645	6ks8-7ylu	2.04361							3822	8i9u-8sgq	1.5625
	3822	8sff-8i9u	2.21028
	3822	8i9u-8sff	2.49306
	3822	8sff-8sgq	1.56944
	3822	8gsq-8sff	1.44167
	3822	8sgq-8i9u	1.37389
	3822	8i9u-8sgq	1.5625

## Sheet: Figure2d
	GroEL 7mer	PC1 variance (%)	74.25
		PC2 variance (%)	17.98
		Experimental ensemble		eBDIMS2 1ss8-1sx4		eBDIMS2 1sx4-1ss8		eBDIMS 1ss8-1sx4		eBDIMS 1sx4-1ss8		iMOD 1ss8-1sx4		iMOD 1sx4-1ss8		GOdMD 1ss8-1sx4		GOdMD 1sx4-1ss8		NGENI 1ss8-1sx4		NGENI 1sx4-1ss8		ICONGENI 1ss8-1sx4		ICONGENI 1sx4-1ss8		NOLB 1ss8-1sx4		NOLB 1sx4-1ss8		ENI		aANM
	Conformation	PC1 score	PC2 score	PC1 score	PC2 score	PC1 score	PC2 score	PC1 score	PC2 score	PC1 score	PC2 score	PC1 score	PC2 score	PC1 score	PC2 score	PC1 score	PC2 score	PC1 score	PC2 score	PC1 score	PC2 score	PC1 score	PC2 score	PC1 score	PC2 score	PC1 score	PC2 score	PC1 score	PC2 score	PC1 score	PC2 score	PC1 score	PC2 score	PC1 score	PC2 score
	1	0	0	-9.92	-3.72	-895.42	-51.52	-2.31	-0.9	-904.54	-54.22	0	0	-906.23	-54.69	0	0	-906.23	-54.69	0	0	-906.23	-54.69	0	0	-906.23	-54.69	-3.81	-0.94	-902.01	-56.99	0	0	0	0
	2	0.07	0.55	-20.17	-6.58	-884.41	-48.29	-3.93	-1.71	-902.92	-52.87	-9.57	0.09	-897.11	-58.74	0.1	-0.84	-906.36	-54.86	-3.33	-0.98	-902.41	-56.5	-3.62	-1.23	-902.41	-56.5	-7.62	-1.88	-897.79	-59.29	-5.37	-1.84	-4.58	-1.65
	3	-35.12	8.1	-29.97	-10.68	-873.1	-45.49	-5.93	-2.54	-901.12	-52.3	-18.75	-0.41	-887.96	-63.08	0.32	-0.3	-906.28	-54.8	-6.72	-1.94	-898.57	-58.34	-7.3	-2.45	-898.57	-58.34	-11.44	-2.83	-893.56	-61.59	-10.75	-3.64	-9.16	-3.3
	4	-22.85	-0.57	-40.11	-15.17	-862.57	-42.73	-7.14	-3.44	-899.51	-51.65	-33.72	-4.71	-872.64	-68.41	-0.53	-1.3	-906.14	-55.53	-10.2	-2.93	-894.58	-60.27	-11.1	-3.71	-894.58	-60.27	-15.26	-3.79	-889.34	-63.87	-16.15	-5.44	-13.73	-4.95
	5	-39.02	12.21	-50.42	-18.83	-852.39	-40.13	-8.36	-4.08	-897.7	-51.31	-48.87	-6.88	-856.79	-74.89	-0.24	-1.59	-906.49	-54.68	-13.82	-4	-890.66	-62.12	-14.9	-4.91	-890.66	-62.12	-19.08	-4.75	-885.11	-66.16	-21.57	-7.24	-18.31	-6.6
	6	-36.83	12.53	-60.07	-22.99	-842.04	-37.89	-9.9	-4.6	-895.7	-50.64	-66.68	-7.72	-840.48	-81.54	-0.59	-1.85	-906.09	-55.54	-17.5	-5.1	-886.67	-64.05	-18.73	-6.11	-886.67	-64.05	-22.91	-5.72	-880.89	-68.43	-27.01	-9.02	-22.89	-8.25
	7	-33.92	8.36	-70.47	-25.36	-831.26	-34.84	-11.17	-5.86	-893.48	-50.08	-84.43	-8.97	-823.84	-88.51	0.52	-1.64	-906.93	-54.03	-21.14	-6.1	-882.68	-65.93	-22.73	-7.34	-882.68	-65.93	-26.74	-6.69	-876.66	-70.7	-32.47	-10.81	-27.46	-9.9
	8	-21.51	-0.34	-80.65	-28.53	-821.27	-31.91	-12.68	-6.6	-891.66	-49.75	-99.34	-12.62	-807.11	-96.32	-0.48	-1.1	-906.35	-55.47	-24.88	-7.1	-878.76	-67.78	-26.66	-8.51	-878.76	-67.78	-30.57	-7.67	-872.43	-72.97	-37.95	-12.58	-32.04	-11.55
	9	-14.3	16.05	-91.13	-30.98	-811.06	-29.25	-14.26	-7.09	-890.09	-49.14	-117.23	-13.2	-790.02	-101.55	-0.6	-1.97	-906.42	-55.07	-28.58	-8.1	-874.63	-69.76	-30.72	-9.72	-874.63	-69.76	-34.41	-8.66	-868.21	-75.23	-43.45	-14.35	-36.62	-13.2
	10	-15.61	27.25	-100.95	-34.19	-801.04	-27.09	-16.05	-8	-888.36	-48.08	-134.66	-14.52	-772.82	-106.68	-0.7	-1.29	-906.43	-55.08	-32.31	-9.2	-870.48	-71.82	-34.88	-10.96	-870.48	-71.82	-38.25	-9.65	-863.98	-77.48	-48.96	-16.11	-41.63	-16.15
	11	-0.18	17.99	-111.39	-37.08	-790.24	-24.62	-17.68	-8.47	-886.5	-47.69	-153.29	-18.91	-755.77	-111.54	-0.69	-1.03	-906.2	-55.22	-36.15	-10.45	-866.24	-73.97	-39.04	-12.15	-866.24	-73.97	-42.09	-10.65	-859.75	-79.73	-54.5	-17.86	-46.64	-19.1
	12	2.54	25.24	-121.94	-39.62	-779.86	-22.84	-19.44	-8.92	-884.25	-47.16	-172.88	-17.27	-737.08	-117.43	0.03	-0.9	-906.15	-54.89	-39.99	-11.56	-862.08	-75.97	-43.29	-13.33	-862.08	-75.97	-45.93	-11.65	-855.52	-81.97	-60.04	-19.6	-51.64	-22.05
	13	-8.31	13.32	-131.9	-43.19	-769.24	-20.14	-21.03	-9.74	-882.73	-46.68	-192.32	-17.55	-720.35	-122.07	0.11	-1.18	-906.4	-54.89	-43.77	-12.71	-857.76	-78.09	-47.61	-14.57	-857.76	-78.09	-49.78	-12.66	-851.28	-84.21	-65.61	-21.33	-56.65	-24.99
	14	-0.62	21.06	-142.2	-46.35	-758.38	-18.75	-22.76	-10.31	-880.83	-46.64	-212.1	-17.31	-702.62	-127.83	-0.38	-1.1	-906.15	-55.24	-47.85	-13.98	-853.57	-80.08	-52.06	-15.8	-853.57	-80.08	-53.64	-13.67	-847.05	-86.44	-71.2	-23.05	-61.66	-27.94
	15	-6.48	31.26	-152.51	-49.33	-747.74	-16.55	-24.95	-10.35	-878.95	-46.84	-231.49	-16.28	-684.15	-131.28	0.3	-1.09	-906.05	-54.86	-52.04	-15.38	-849.41	-82.01	-56.54	-16.93	-849.41	-82.01	-57.49	-14.69	-842.82	-88.67	-76.8	-24.76	-66.67	-30.89
	16	-6.71	31.72	-163.19	-52.52	-737.56	-14.84	-26.87	-11.16	-877.11	-46.42	-251.47	-12.91	-665.23	-134.96	-0.06	-1.39	-906.64	-54.89	-56.04	-16.5	-845.24	-83.83	-61.21	-18.15	-845.24	-83.83	-61.35	-15.71	-838.59	-90.89	-82.42	-26.46	-71.68	-33.83
	17	-10.61	10.64	-173.12	-56.35	-726.84	-12.82	-28.33	-12.05	-875.85	-45.42	-271.18	-13.15	-646.74	-138.2	0.16	-0.74	-906.28	-55.32	-60.33	-17.52	-840.96	-85.71	-65.75	-19.08	-840.96	-85.71	-65.21	-16.74	-834.35	-93.1	-88.05	-28.15	-77.15	-33.49
	18	-8.4	7.81	-182.97	-59.45	-716.1	-11.29	-29.97	-12.87	-873.65	-45.11	-290.99	-8.33	-628.39	-141.01	0.11	-0.96	-906.41	-55.5	-64.38	-18.69	-836.79	-87.53	-70.4	-20.27	-836.79	-87.53	-69.07	-17.78	-830.12	-95.31	-93.7	-29.82	-82.62	-33.14
	19	11.51	7.58	-193.69	-62.75	-705.57	-9.65	-31.54	-13.46	-871.84	-45.05	-311.03	-4.02	-608.92	-146.22	0.2	-1.22	-906.43	-54.14	-68.53	-19.84	-832.64	-89.31	-75.03	-21.38	-832.64	-89.31	-72.94	-18.81	-825.89	-97.52	-99.37	-31.49	-88.1	-32.8
	20	-10.36	6.17	-204.6	-64.96	-694.26	-8.82	-33.03	-14.27	-870.08	-45	-330.56	3.58	-589.28	-151.04	-0.46	-0.39	-906.66	-54.76	-72.79	-20.98	-828.33	-91.13	-79.85	-22.43	-828.33	-91.13	-76.81	-19.86	-821.65	-99.72	-105.05	-33.14	-93.57	-32.44
	21	0.12	22.17	-215.13	-68.01	-683.94	-6.92	-34.77	-14.77	-867.92	-44.37	-348.84	9.1	-569.13	-155.46	-0.7	-0.4	-905.71	-55.92	-77.08	-22.36	-824.25	-93.14	-84.62	-23.45	-824.25	-93.14	-80.69	-20.91	-817.42	-101.91	-110.74	-34.78	-99.05	-32.1
	22	5.82	8.85	-225.66	-71.41	-672.42	-6.05	-36.74	-15.37	-866.2	-43.55	-369.29	13.97	-550.65	-157.9	-0.1	-2.12	-906.51	-54.94	-81.32	-23.39	-820.07	-95.01	-89.56	-24.46	-820.07	-95.01	-84.56	-21.96	-813.18	-104.09	-116.45	-36.4	-104.52	-31.75
	23	-13.33	-21.7	-236.25	-73.72	-662.05	-3.46	-38.4	-16.03	-864.3	-42.63	-389.24	17.73	-531.77	-158.54	-0.62	-0.68	-905.46	-55.74	-85.88	-24.79	-815.77	-96.98	-94.31	-25.48	-815.77	-96.98	-88.44	-23.02	-808.95	-106.27	-122.18	-38.01	-110	-31.41
	24	-11.62	-17.98	-247.12	-76.3	-650.51	-1.18	-40.13	-16.19	-862.24	-42.11	-408.37	24.1	-511.04	-159.07	-0.61	-0.93	-905.69	-55.73	-90.07	-25.56	-811.51	-98.64	-99.23	-26.53	-811.51	-98.64	-92.32	-24.08	-804.71	-108.45	-127.92	-39.61	-115.47	-31.06
	25	16.62	-27.38	-257.51	-79	-639.84	0.6	-41.55	-16.84	-860.33	-41.33	-427.45	28.76	-490.51	-162.38	-0.85	-1.46	-906.1	-55.2	-94.47	-26.74	-807.2	-100.59	-104.11	-27.43	-807.2	-100.59	-96.21	-25.15	-800.48	-110.62	-133.67	-41.19	-120.94	-30.71
	26	16.61	-27.24	-267.77	-81.13	-628.6	2.12	-43.25	-16.97	-858.4	-40.78	-446.09	38.01	-472.17	-160.33	-1.97	-1.67	-905.73	-55.8	-99.14	-28.19	-802.92	-102.1	-109.04	-28.38	-802.92	-102.1	-100.09	-26.22	-796.24	-112.78	-139.43	-42.76	-126.77	-30.83
	27	1.86	4.83	-278.56	-83.85	-617.53	4.71	-44.85	-18.01	-856.43	-40.38	-465.41	43.9	-452.02	-162.81	-2.45	-2.02	-904.63	-56.18	-104.2	-28.88	-798.24	-104.04	-114.12	-29.51	-798.24	-104.04	-103.98	-27.29	-792	-114.94	-145.21	-44.31	-132.59	-30.95
	28	1.97	5.25	-289.27	-86.27	-606.8	6.57	-46.35	-18.61	-854.23	-40.33	-485.39	50.44	-431.99	-162.29	-2.47	-2.12	-904.49	-57.15	-108.81	-30.43	-794.02	-105.57	-119.14	-30.41	-794.02	-105.57	-107.87	-28.37	-787.77	-117.09	-151	-45.85	-138.41	-31.07
	29	-917.07	-63.58	-300.07	-88.95	-596.05	8.71	-48.23	-19.37	-852.28	-40.35	-503.1	56.07	-412.06	-159.71	-2.14	-0.72	-904.64	-56.72	-113.46	-31.22	-789.76	-107.13	-124.15	-31.25	-789.76	-107.13	-111.77	-29.46	-783.53	-119.23	-156.8	-47.37	-144.23	-31.18
	30	-4.23	-20.54	-310.77	-91.77	-585.22	10.71	-50.21	-19.49	-849.92	-40.05	-523.58	60.59	-392.54	-158.16	-1.57	-0.63	-904.64	-56.84	-118.02	-32.15	-785.43	-108.71	-129.22	-32.2	-785.43	-108.71	-115.67	-30.54	-779.3	-121.37	-162.62	-48.87	-150.06	-31.3
	31	-910.83	-59	-321.85	-93.95	-574.79	12.49	-52.08	-20.41	-847.26	-39.56	-543.15	67.43	-375.41	-159.38	-0.75	-0.29	-904.95	-56.42	-122.37	-33.16	-780.95	-110.53	-134.12	-32.92	-780.95	-110.53	-119.57	-31.64	-775.06	-123.51	-168.45	-50.36	-155.87	-30.71
	32	-3.08	-20.71	-332.9	-96.33	-563.05	14.55	-53.55	-21.01	-845.6	-39.41	-560.02	69.64	-354.98	-158.76	-1.45	-0.37	-904.64	-56.58	-126.93	-34.26	-776.67	-112.08	-139	-33.82	-776.67	-112.08	-123.47	-32.73	-770.83	-125.64	-174.29	-51.83	-161.67	-30.11
	33	-907.96	-60.6	-343.86	-98.46	-552.13	16.24	-55.43	-21.1	-843.88	-38.85	-577.34	71.32	-339.78	-158.13	-1.8	-0.31	-905.02	-56.77	-131.63	-35	-771.95	-113.92	-144.09	-34.65	-771.95	-113.92	-127.38	-33.83	-766.59	-127.76	-180.14	-53.28	-167.48	-29.52
	34	8.2	-34.39	-354.29	-100.3	-540.97	17.47	-57.15	-21.91	-841.97	-37.67	-594.04	67.65	-320.17	-159.11	-0.66	-0.78	-904.96	-56.45	-136.57	-35.32	-767.29	-115.62	-149.09	-35.49	-767.29	-115.62	-131.28	-34.93	-762.36	-129.87	-186	-54.72	-173.29	-28.92
	35	-906.23	-54.69	-365.5	-102.48	-529.89	19.03	-58.77	-22.7	-839.52	-37.61	-608.63	63.42	-300.98	-160.86	-1.06	-0.45	-904.72	-56.27	-141.54	-36.27	-762.77	-117.35	-154.17	-36.46	-762.77	-117.35	-135.19	-36.04	-758.12	-131.98	-191.88	-56.14	-179.1	-28.33
	36	-2.56	-19.41	-376.32	-103.3	-518.64	20.54	-60.37	-22.94	-837.65	-36.75	-620.12	57.63	-283.18	-159.45	-1.42	-1.49	-906.46	-55.31	-145.99	-36.61	-758.17	-119.17	-159.28	-37.38	-758.17	-119.17	-139.11	-37.15	-753.89	-134.09	-197.77	-57.54	-184.9	-27.73
	37	-900.27	-51.88	-386.96	-104.63	-507.83	21.74	-62.19	-23.47	-835.9	-35.84	-634.88	47.24	-268.36	-157.85	-0.88	-0.52	-906.17	-55.74	-151.19	-37.91	-753.76	-120.84	-164.51	-37.86	-753.76	-120.84	-143.02	-38.26	-749.65	-136.18	-203.66	-58.92	-190.71	-27.14
	38	9.08	-33.06	-398.02	-106.29	-496.72	23.74	-63.64	-23.86	-833.87	-35.68	-649.33	39.55	-251.54	-156.17	-0.56	-0.48	-905.37	-55.96	-156.28	-38.84	-749.15	-122.65	-169.71	-38.44	-749.15	-122.65	-146.94	-39.38	-745.42	-138.28	-209.57	-60.28	-196.52	-26.54
	39	-912.14	-62.63	-409.11	-107.62	-485.7	24.78	-65.26	-25.03	-831.66	-35.74	-665.86	34.5	-239.63	-152.46	-1.01	-0.96	-905.42	-55.55	-162.56	-41.24	-744.67	-124.54	-175.08	-39.13	-744.67	-124.54	-150.86	-40.5	-741.19	-140.36	-215.49	-61.63	-202.33	-25.95
	40	-28.9	-63.68	-419.8	-110.33	-474.72	26.57	-67.05	-25.45	-829.69	-35.16	-678.47	20.32	-224.81	-151.37	-1.24	-0.67	-905.87	-55.45	-167.06	-41.59	-739.95	-126.33	-180.25	-39.62	-739.95	-126.33	-154.78	-41.62	-736.95	-142.44	-221.42	-62.95	-208.14	-25.35
	41	-913.6	-60.78	-431.07	-111.83	-463.6	27.97	-68.84	-26.35	-827.71	-34.25	-693.78	12.9	-215.43	-145.44	-1.52	-1.63	-905.85	-56.08	-171.91	-42.78	-735.2	-127.57	-185.49	-40.12	-735.2	-127.57	-158.71	-42.75	-732.72	-144.52	-227.35	-64.26	-213.94	-24.76
	42	-35.29	-5.53	-442.1	-113.38	-452.38	29.02	-70.52	-26.39	-825.68	-33.42	-709.39	4.26	-203.91	-140.81	-0.77	-0.27	-905.79	-55.68	-177.13	-43.87	-730.33	-129.54	-191.16	-40.64	-730.33	-129.54	-162.63	-43.88	-728.49	-146.58	-233.3	-65.54	-219.84	-24.11
	43	-930.86	-33.35	-453	-115.74	-441.3	29.66	-72.64	-26.12	-823.36	-32.87	-725.31	-5.58	-191.82	-141.39	-0.4	-0.95	-905.8	-55.35	-182.08	-43.87	-725.79	-130.96	-196.72	-41.1	-725.79	-130.96	-166.56	-45.01	-724.26	-148.64	-239.26	-66.81	-225.73	-23.46
	44	-928.07	-32.61	-463.72	-117.3	-429.42	29.87	-74.09	-27.67	-821.24	-32.59	-739.46	-14.65	-180.45	-138.64	-0.78	-1.83	-905.33	-55.91	-187.25	-44.5	-721.26	-132.46	-202.09	-41.56	-721.26	-132.46	-170.49	-46.14	-720.03	-150.7	-245.23	-68.06	-231.63	-22.81
	45	-896.38	-35.54	-474.68	-118.9	-418.35	30.72	-75.9	-27.86	-819.73	-31.96	-755.74	-23.5	-167.61	-132.41	-0.7	-0.81	-905.79	-55.82	-191.64	-44.28	-716.81	-133.81	-207.49	-41.99	-716.81	-133.81	-174.43	-47.28	-715.8	-152.75	-251.2	-69.28	-237.52	-22.16
	46	-897.06	-35.1	-485.71	-120.02	-407.49	32.27	-77.34	-28.06	-817.5	-31.34	-770.53	-32.98	-152.22	-126.81	-0.58	-1.1	-905.7	-56.28	-197.07	-45.06	-712.48	-135.03	-212.92	-42.14	-712.48	-135.03	-178.36	-48.42	-711.57	-154.79	-257.19	-70.49	-243.42	-21.5
	47	-1.86	24.62	-496.87	-121.65	-396.11	33.62	-79.23	-28.32	-815.44	-30.52	-783.64	-37.37	-140.15	-118.51	-0.3	-0.95	-905.34	-56.02	-201.46	-44.56	-707.94	-136.27	-218.28	-42.39	-707.94	-136.27	-182.3	-49.56	-707.34	-156.83	-263.19	-71.67	-249.32	-20.85
	48	-22.62	-4.79	-507.73	-123.47	-384.95	34.37	-80.96	-28.96	-813.11	-30.43	-795.26	-41.98	-128.6	-107.6	-0.64	-1.47	-905.75	-55.58	-206.33	-44.81	-703.42	-137.38	-223.81	-42.88	-703.42	-137.38	-186.24	-50.7	-703.11	-158.86	-269.19	-72.83	-255.21	-20.2
	49	-21.41	-5.03	-518.84	-123.92	-373.98	35.14	-82.69	-29.88	-811.04	-29.38	-805.31	-45.92	-119.52	-96.4	-0.5	-0.95	-905.56	-55.29	-211.88	-45.25	-698.82	-138.48	-229.17	-43.11	-698.82	-138.48	-190.18	-51.85	-698.89	-160.88	-275.2	-73.98	-261.11	-19.55
	50	-26.74	-18.11	-529.57	-124.98	-362.2	36.6	-84.43	-30.82	-808.93	-28.98	-818.85	-48.59	-107.73	-85.79	-1.22	-0.92	-905.56	-55.59	-216.6	-43.93	-694.25	-139.71	-234.74	-43.36	-694.25	-139.71	-194.12	-52.99	-694.66	-162.9	-281.22	-75.1	-267	-18.9
	51	5.05	-101.45	-540.1	-125.29	-351.01	37.31	-86.16	-31.62	-807.1	-28.1	-831.23	-51.7	-96.54	-77.42	-0.58	-1.41	-905.69	-55.91	-222.22	-44.44	-689.7	-141.01	-240.53	-43.91	-689.7	-141.01	-198.07	-54.14	-690.43	-164.91	-287.25	-76.2	-273.17	-18.44
	52	5.05	-101.45	-551.05	-126.44	-339.64	36.9	-87.75	-32.28	-804.67	-27.47	-839.74	-53.23	-94.61	-74.87	-0.75	-1.37	-905.65	-55.71	-226.62	-44.56	-684.36	-142.72	-246.05	-44.01	-684.36	-142.72	-202.01	-55.3	-686.21	-166.92	-293.29	-77.27	-279.35	-17.98
	53	-14.65	-11.26	-561.78	-126.93	-328.28	36.05	-89.61	-33.11	-802.57	-26.82					-0.95	-0.74	-905.52	-55.18	-232.49	-45.62	-679.82	-143.66	-251.58	-43.97	-679.82	-143.66	-205.96	-56.45	-681.99	-168.92	-299.34	-78.33	-285.52	-17.52
	54	-10.82	-5.71	-572.19	-127.77	-317.4	35.87	-91.41	-33.57	-800.35	-26.55					-0.58	0.06	-905.91	-56.07	-239.11	-47.26	-675.18	-144.65	-257.29	-44.24	-675.18	-144.65	-209.91	-57.6	-677.76	-170.91	-305.39	-79.36	-291.69	-17.06
	55	-542.56	234.3	-583.44	-128.22	-306.59	35.89	-93.12	-34.61	-798.13	-26.02					-0.96	0.02	-905.5	-55.41	-244.66	-47.51	-670.63	-145.42	-262.99	-44.2	-670.63	-145.42	-213.87	-58.76	-673.54	-172.9	-311.45	-80.37	-297.87	-16.61
	56	61.11	-149.76	-594.5	-128.92	-294.91	35.79	-95.1	-35.14	-795.89	-26.07					-0.87	-1	-906.09	-55.06	-250.33	-47.13	-666.17	-146.43	-268.38	-44.15	-666.17	-146.43	-217.82	-59.92	-669.32	-174.88	-317.52	-81.36	-297.87	-16.61
	57	-921.92	-93.56	-605.26	-130.02	-283.93	36	-96.64	-36.1	-793.93	-25.48					-1.08	-0.47	-905.37	-56.2	-257.52	-47.57	-661.69	-147.72	-274.01	-44.39	-661.69	-147.72	-221.78	-61.07	-665.1	-176.85	-323.6	-82.33	-303.52	-16.5
	58	60.78	-184.04	-616.31	-130.47	-272.94	36.76	-98.25	-36.48	-791.88	-25.58					-0.71	-1.03	-905.3	-55.65	-263.41	-46.19	-657.25	-148.78	-280.03	-44.43	-657.25	-148.78	-225.73	-62.23	-660.88	-178.82	-329.69	-83.27	-309.16	-16.4
	59	-921.55	-24.93	-627.91	-129.92	-262.09	35.92	-99.85	-37.1	-789.98	-24.45					-0.82	-1.25	-905.95	-56.34	-268.29	-46.11	-652.62	-150.48	-285.68	-44.72	-652.62	-150.48	-229.69	-63.39	-656.67	-180.78	-335.78	-84.19	-314.81	-16.29
	60	-921.55	-24.94	-638.7	-130.2	-250.98	35.59	-101.47	-37.14	-787.91	-23.69					-0.48	-1.33	-905.66	-55.53	-273.28	-45.92	-648.04	-151.36	-291.54	-44.67	-648.04	-151.36	-233.66	-64.55	-652.45	-182.74	-341.88	-85.09	-320.46	-16.19
	61	-320.69	504.26	-649.88	-129.22	-239.48	34.71	-102.89	-37.69	-785.84	-23.06					-0.87	-1.26	-905.77	-55.77	-277.93	-46.25	-643.3	-152.7	-297	-44.58	-643.3	-152.7	-237.62	-65.72	-648.24	-184.69	-347.98	-85.96	-326.1	-16.08
	62	-321.35	510.61	-661.3	-128.77	-228.4	34.38	-104.78	-38.14	-783.88	-22.2					-0.94	-1.6	-905.41	-56.56	-283.23	-44.29	-637.89	-154.13	-302.83	-44.3	-637.89	-154.13	-241.58	-66.88	-644.02	-186.63	-354.09	-86.81	-331.75	-15.98
	63	-52.99	8.39	-672.28	-128.29	-217.76	34.27	-106.32	-38.34	-782.09	-21.62					-0.04	-0.78	-905.61	-56	-289.11	-46.51	-633.22	-155.45	-308.46	-44.35	-633.22	-155.45	-245.55	-68.04	-639.81	-188.57	-360.22	-87.63	-337.39	-15.88
	64	-54.02	11.37	-683.42	-128.25	-207.11	33.92	-108.19	-38.96	-779.75	-21.48					-0.92	-0.94	-905.22	-55.81	-295.58	-45.87	-628.92	-156.41	-314.24	-44.34	-628.92	-156.41	-249.52	-69.2	-635.6	-190.5	-366.34	-88.44	-343.04	-15.77
	65	-313.95	499.92	-694.18	-128.39	-196.33	33.84	-110.01	-39.7	-778.04	-21.13					-0.75	-0.47	-905.66	-56.55	-300.48	-44.7	-623.75	-157.99	-319.98	-43.66	-623.75	-157.99	-253.49	-70.36	-631.39	-192.42	-372.47	-89.21	-348.68	-15.67
	66	-323.41	496.66	-705.57	-128.03	-185.56	33.12	-111.55	-40.41	-775.77	-21.23					-1	-1.66	-905.99	-55.28	-306.23	-45.29	-619.4	-158.93	-325.84	-43.61	-619.4	-158.93	-257.46	-71.53	-627.18	-194.34	-378.61	-89.97	-354.33	-15.56
	67	-119.79	104.99	-716.5	-126.49	-174.93	32.19	-113.07	-40.61	-773.81	-20.64					-0.8	-1.19	-905.89	-56.02	-311.99	-44.34	-614.46	-160.36	-331.34	-42.95	-614.46	-160.36	-261.43	-72.69	-622.98	-196.25	-384.76	-90.7	-360.11	-15.46
	68	-307.67	447.84	-727.16	-125.56	-164.35	31.59	-114.78	-41.31	-771.38	-20.4					-1.1	-0.82	-905.77	-56.04	-317.68	-43.14	-609.17	-161.5	-336.78	-42.41	-609.17	-161.5	-265.4	-73.85	-618.77	-198.15	-390.91	-91.4	-365.89	-15.36
	69	-58.27	21.17	-737.89	-125.24	-153.72	30.28	-116.66	-41.8	-769.06	-20.29					-1.03	-0.11	-905.52	-56.61	-324.85	-43.24	-604.61	-161.78	-342.67	-42.2	-604.61	-161.78	-269.38	-75.01	-614.57	-200.05	-397.07	-92.08	-371.68	-15.25
	70	-58.22	21.16	-747.9	-123.3	-143.44	28.43	-118.53	-42.37	-766.38	-20.4					-0.47	-0.3	-905.8	-56.25	-332.64	-42.33	-599.63	-163.51	-348.69	-41.5	-599.63	-163.51	-273.35	-76.17	-610.37	-201.94	-403.23	-92.74	-377.46	-15.15
	71	-118.35	101.73	-758.79	-121.46	-133.14	27.61	-120.43	-42.46	-764.13	-20.59					-0.26	-1.2	-906.64	-55.03	-338.75	-41.43	-594.77	-164.65	-354.66	-40.82	-594.77	-164.65	-277.33	-77.33	-606.17	-203.82	-409.4	-93.37	-383.24	-15.04
	72	-311.82	452.99	-768.92	-120.03	-122.52	26.16	-122.1	-43.89	-762.29	-19.55					-0.38	-0.46	-905.54	-56.02	-343.5	-37.84	-590.08	-165.53	-360.45	-40.13	-590.08	-165.53	-281.31	-78.49	-601.97	-205.7	-415.57	-93.97	-389.03	-14.94
	73	-314.14	493.22	-779.27	-117.7	-112.11	24.77	-124.18	-44.45	-760.71	-19.62					-0.67	-0.99	-905.95	-55.55	-349.09	-38.91	-585.53	-166.5	-366.07	-39.52	-585.53	-166.5	-285.29	-79.64	-597.77	-207.57	-421.75	-94.55	-394.81	-14.84
	74	-319.21	487.32	-789.31	-115.04	-101.96	23.5	-126.29	-44.79	-758.55	-19.52					-0.17	-2.01	-906.16	-54.45	-354.73	-36.33	-581.17	-166.96	-371.65	-38.77	-581.17	-166.96	-289.27	-80.79	-593.58	-209.43	-427.94	-95.11	-400.59	-14.73
	75	-320.44	502.47	-799.34	-112.31	-92.61	21.91	-128.05	-45.44	-756.28	-19.73					-1	-1.72	-905.54	-55.6	-360.89	-37.97	-576.96	-167.99	-377.55	-37.92	-576.96	-167.99	-293.25	-81.95	-589.39	-211.29	-434.13	-95.63	-400.97	-13.67
	76	-318.65	507.28	-809.17	-109.04	-83.32	20.19	-129.68	-46.15	-754.24	-19.43					-1.65	-2.02	-905.99	-55.64	-365.96	-36.16	-571.79	-168.98	-383.37	-37.34	-571.79	-168.98	-297.23	-83.1	-585.2	-213.14	-440.32	-96.14	-401.36	-12.61
	77	-919.35	-26.6	-818.94	-105.33	-73.95	18.62	-131.5	-47.13	-751.81	-18.88					-1.01	-2.1	-905.72	-55.34	-370.68	-35.29	-566.41	-170.64	-389.09	-36.61	-566.41	-170.64	-301.22	-84.25	-581.01	-214.99	-446.52	-96.61	-401.74	-11.55
	78	-919.26	-26.74	-828.87	-102.11	-65.07	16.03	-132.88	-47.82	-750.17	-18.63					-1.58	-1.11	-905.39	-55.74	-376.77	-35.84	-561.83	-171	-395.12	-36.4	-561.83	-171	-305.2	-85.39	-576.82	-216.83	-452.73	-97.07	-402.12	-10.49
	79	-912.78	-25.24	-837.03	-97.24	-55.71	13.47	-134.94	-48.54	-748.28	-18.57					-1.28	-1.63	-905.85	-55.66	-381.4	-35.08	-556.99	-172.41	-401.03	-36.4	-556.99	-172.41	-309.19	-86.53	-572.63	-218.66	-458.94	-97.49	-402.5	-9.42
	80	-334.63	491.63	-846.3	-93	-47.91	11.66	-136.72	-49.22	-746.37	-17.57					-1.12	-1.57	-905.33	-56.15	-387.15	-33.32	-552	-173.17	-406.47	-35.32	-552	-173.17	-313.18	-87.67	-568.45	-220.48	-465.15	-97.89	-402.89	-8.36
	81	-920.27	-31.77	-854.32	-88.45	-40.18	10.22	-138.2	-49.96	-744.41	-17.05					-0.35	-2.24	-906.19	-55.16	-391.1	-35.15	-548.03	-173.28	-412.27	-35.63	-548.03	-173.28	-317.17	-88.81	-564.27	-222.3	-471.37	-98.26	-403.27	-7.3
	82	-317.25	490.8	-862.21	-84.13	-33.05	8.08	-140.16	-50.75	-742.44	-16.65					-1.03	-1.14	-906.22	-55.48	-397.55	-33.45	-542.93	-174.8	-417.13	-33.84	-542.93	-174.8	-321.16	-89.94	-560.09	-224.11	-477.59	-98.61	-403.65	-6.24
	83	-75.69	31.38	-869.58	-80.22	-25.52	6.1	-142.28	-51.79	-740.17	-16.11					-0.85	-1.27	-905.85	-55.69	-403.39	-34.93	-538.88	-175.12	-423.27	-34.36	-538.88	-175.12	-325.15	-91.07	-555.91	-225.91	-483.81	-98.93	-404.04	-5.18
	84	-916.12	-37.11	-877.02	-75.97	-19.39	3.99	-144.24	-52.86	-738	-16.11					-0.62	-0.89	-906.22	-54.65	-409.48	-34.88	-533.26	-176.33	-427.95	-32.89	-533.26	-176.33	-329.14	-92.19	-551.74	-227.71	-490.04	-99.22	-404.42	-4.12
	85	-19.09	-7.17	-883.28	-71.75			-145.94	-53.54	-735.61	-15.94					-0.3	-1.65	-905.81	-55.52	-414.48	-34.46	-528.64	-176.47	-434.4	-33.28	-528.64	-176.47	-333.13	-93.31	-547.57	-229.5	-496.28	-99.49	-404.8	-3.05
	86	-19.15	-6.15	-889.27	-67.3			-147.75	-54.2	-733.5	-15.63					-0.97	-2.12	-906.38	-55.25	-419.42	-34.19	-523.76	-177.03	-438.63	-31.85	-523.76	-177.03	-337.12	-94.42	-543.4	-231.28	-502.51	-99.73	-405.18	-1.99
	87	-22.38	-5.6	-890.07	-66.68			-149.68	-55.06	-731.43	-14.75					-1.28	-0.35	-905.94	-55.63	-424.92	-32.59	-519.29	-177.21	-445	-32.15	-519.29	-177.21	-341.12	-95.52	-539.23	-233.06	-508.75	-99.94	-405.57	-0.93
	88	-21.99	-3.68					-151.72	-55.78	-729.32	-14.59					-1.45	-0.33	-905.56	-56	-429.52	-29.68	-514.74	-177.51	-449.18	-30.55	-514.74	-177.51	-345.11	-96.63	-535.06	-234.83	-514.99	-100.13	-405.95	0.13
	89							-153.61	-56.18	-727.23	-13.93					-0.78	-0.82	-905.74	-55.29	-434.83	-30.57	-510.23	-177.66	-453.97	-30.57	-510.23	-177.66	-349.11	-97.72	-530.9	-236.59	-521.24	-100.29	-406.33	1.19
	90							-155.71	-57.24	-725.44	-13.93					-1.19	-1.27	-906.08	-55.66	-439.8	-30.31	-505.44	-177.87	-461.06	-29.93	-505.44	-177.87	-353.1	-98.8	-526.74	-238.35	-527.49	-100.42	-406.72	2.25
	91							-157.64	-57.66	-722.89	-13.77					-1.45	-0.47	-906	-55.4	-446.25	-31.08	-500.47	-178.53	-463.25	-28.53	-500.47	-178.53	-357.1	-99.88	-522.58	-240.1	-533.74	-100.53	-407.1	3.32
	92							-159.81	-58.6	-720.4	-13.72					-1.03	-0.92	-905.79	-55.05	-452.06	-31.03	-494.05	-179.4	-471.82	-32.3	-494.05	-179.4	-361.09	-100.95	-518.43	-241.84	-539.99	-100.6	-407.48	4.38
	93							-161.72	-59.6	-718.27	-12.7					-0.74	-0.63	-905.79	-55.79	-457.03	-30.72	-488.66	-178.81	-473.71	-27.63	-488.66	-178.81	-365.09	-102.01	-514.27	-243.57	-546.25	-100.65	-407.86	5.44
	94							-163.74	-60.13	-716.24	-12.18					-0.88	-1.57	-905.89	-55.11	-461.18	-30.63	-482.54	-179.77	-480.55	-31.28	-482.54	-179.77	-369.08	-103.05	-510.12	-245.3	-552.5	-100.67	-408.24	6.5
	95							-165.86	-61.27	-714.24	-12.33					-0.47	-1.44	-906.24	-55.49	-464.21	-30.87	-475.65	-180.49	-486.15	-28.3	-475.65	-180.49	-373.08	-104.09	-505.97	-247.02	-558.76	-100.67	-408.63	7.56
	96							-167.9	-61.23	-712.34	-12.38					-1.34	-0.1	-905.45	-56.68	-470.38	-34.02	-470.22	-181.83	-491.59	-27.59	-470.22	-181.83	-377.08	-105.11	-501.83	-248.73	-565.02	-100.64	-409.01	8.62
	97							-169.77	-61.84	-709.88	-11.59					-1.24	-0.14	-905.39	-56.45	-474.54	-29.65	-465.4	-181.52	-497.04	-26.02	-465.4	-181.52	-381.07	-106.11	-497.69	-250.44	-571.28	-100.58	-409.39	9.69
	98							-171.59	-62.86	-707.7	-10.78					-0.99	-0.97	-905.3	-55.94	-476.85	-29.22	-458.61	-183.46	-502.91	-25.1	-458.61	-183.46	-385.07	-107.09	-493.55	-252.14	-577.54	-100.49	-409.77	10.75
	99							-173.61	-63.22	-705.58	-9.77					-1.1	-1.17	-905.47	-55.92	-481.68	-28.77	-452.8	-183.56	-507.83	-22.86	-452.8	-183.56	-389.06	-108.06	-489.41	-253.83	-583.8	-100.37	-410.16	11.81
	100							-175.06	-63.9	-703.6	-9.24					-1.1	-0.55	-906.04	-56.07	-487.12	-27.47	-447.27	-184.54	-514.35	-21.36	-447.27	-184.54	-393.05	-108.99	-485.28	-255.51	-590.07	-100.23	-410.54	12.87
	101							-176.84	-64.62	-701.39	-9.04					-0.52	-1.19	-906.1	-55.45	-493.5	-26.71	-439.86	-186.07	-519.96	-18.86	-439.86	-186.07	-395.43	-106.81	-485.41	-252.82	-596.33	-100.06	-410.92	13.93
	102							-178.67	-64.58	-699.63	-8.87					-0.71	-0.04	-905.42	-56.42	-499.74	-26.61	-433.85	-185.77	-526.41	-16.98	-433.85	-185.77	-397.81	-104.62	-485.54	-250.12	-602.59	-99.86	-411.3	14.99
	103							-180.38	-65.71	-697.11	-8					-0.99	-1.03	-905.28	-56.05	-504.72	-24.88	-427.67	-186.82	-531.31	-14.09	-427.67	-186.82	-400.19	-102.43	-485.67	-247.42	-608.86	-99.63	-411.68	16.05
	104							-182.7	-66.22	-694.9	-7.91					-0.42	-1.47	-905.96	-55.83	-509.3	-22.26	-422.64	-186.96	-537.65	-12.97	-422.64	-186.96	-402.57	-100.25	-485.8	-244.72	-615.12	-99.38	-412.07	17.11
	105							-183.9	-67.28	-693.01	-7.45					-0.51	-0.22	-906.25	-55.75	-514.87	-21.59	-416.98	-186.7	-542.75	-10.31	-416.98	-186.7	-404.95	-98.07	-485.92	-242.01	-621.38	-99.1	-412.45	18.17
	106							-185.71	-67.9	-690.9	-7.36					-0.75	-0.9	-906.1	-55.59	-521.05	-18.74	-411.15	-186.63	-548.86	-9.55	-411.15	-186.63	-407.33	-95.89	-486.04	-239.3	-627.64	-98.79	-412.83	19.24
	107							-187.68	-67.97	-689.14	-6.67					-0.27	-0.38	-906.41	-55.62	-528.52	-17.08	-404.32	-187.4	-554.27	-6.24	-404.32	-187.4	-409.72	-93.71	-486.16	-236.59	-633.9	-98.45	-413.21	20.3
	108							-189.52	-68.09	-686.74	-6.4					-0.19	-1.52	-906.46	-55.29	-535.62	-15.37	-398.66	-188.33	-561.35	-3.9	-398.66	-188.33	-412.1	-91.53	-486.27	-233.87	-640.16	-98.08	-413.6	21.36
	109							-191.4	-68.9	-684.9	-6.54					-0.77	-0.9	-905.88	-55.86	-543.02	-13.12	-391.77	-189.31	-565.98	-1.61	-391.77	-189.31	-414.49	-89.36	-486.38	-231.16	-646.41	-97.69	-413.98	22.42
	110							-192.94	-69.61	-682.68	-6.18					-0.77	-1.32	-905.42	-55.37	-548.7	-13.31	-384.5	-189.3	-573.56	0.75	-384.5	-189.3	-416.87	-87.18	-486.49	-228.44	-652.66	-97.27	-414.36	23.48
	111							-194.63	-70.25	-680.71	-6.02					-0.9	-1.1	-906	-55.87	-553.15	-9.79	-378.84	-189.28	-578.55	3.29	-378.84	-189.28	-419.26	-85.01	-486.6	-225.72	-658.91	-96.82	-414.74	24.54
	112							-196.57	-71.19	-678.43	-6.13					-0.34	-0.64	-905.52	-55.94	-558.15	-9.53	-372.78	-189.53	-619.03	-77.67	-372.78	-189.53	-421.65	-82.83	-486.7	-222.99	-665.16	-96.34	-415.12	25.6
	113							-198.38	-72.09	-676.87	-5.68					-0.32	-0.67	-905.8	-56.13	-562.41	-3.95	-366.76	-189.27	-616.8	-72.47	-366.76	-189.27	-424.04	-80.66	-486.8	-220.26	-671.41	-95.84	-415.5	26.66
	114							-200.63	-72.59	-674.85	-5.98					-0.7	-0.66	-905.33	-55.94	-566.45	-0.46	-360.83	-189.03	-621.45	-72.9	-360.83	-189.03	-426.43	-78.48	-486.9	-217.53	-677.65	-95.3	-415.89	27.72
	115							-202.42	-73.12	-672.95	-5.82					-0.25	-0.98	-905.55	-55.72	-571.22	-1.29	-354.5	-189.28	-626.4	-72.75	-354.5	-189.28	-428.82	-76.31	-487	-214.8	-683.88	-94.74	-416.27	28.78
	116							-204.32	-73.94	-670.54	-5.12					-0.4	-0.1	-905.41	-56.32	-577.29	2.4	-348.53	-189.11	-630.68	-72.08	-348.53	-189.11	-431.21	-74.13	-487.09	-212.07	-690.11	-94.16	-416.65	29.85
	117							-205.97	-74.85	-668.21	-4.64					-1.72	-0.96	-905.5	-56.62	-581.24	-0.47	-343.17	-187.66	-634.95	-70.95	-343.17	-187.66	-433.6	-71.95	-487.18	-209.34	-696.34	-93.54	-417.03	30.91
	118							-208.14	-75.97	-666.35	-3.72					-0.8	-0.67	-905.43	-55.72	-590.2	2.73	-337.33	-187.13	-639.05	-69.84	-337.33	-187.13	-435.99	-69.77	-487.27	-206.6	-702.56	-92.89	-417.41	31.97
	119							-210.13	-76.91	-664.06	-2.98					-0.95	-0.94	-905.95	-55.75	-596.7	4.11	-331.43	-187.25	-643.23	-68.76	-331.43	-187.25	-438.38	-67.59	-487.36	-203.86	-708.77	-92.22	-417.79	33.03
	120							-211.74	-77.58	-662.41	-2.84					-1.03	-1.09	-905.36	-55.13	-603.32	9.71	-324.98	-186.99	-647.39	-67.48	-324.98	-186.99	-440.77	-65.4	-487.45	-201.11	-714.98	-91.52	-418.18	34.09
	121							-213.62	-77.92	-660.05	-2.67					-0.58	-1.5	-905.69	-55.48	-607.08	9.29	-318.03	-186.8	-651.55	-66.24	-318.03	-186.8	-443.16	-63.21	-487.53	-198.37	-721.18	-90.79	-418.56	35.15
	122							-215.28	-79.09	-658.14	-2.29					-1.42	-0.58	-905.25	-56.38	-610.31	9.25	-311.32	-186.48	-655.73	-65.16	-311.32	-186.48	-445.55	-61.01	-487.61	-195.62	-727.38	-90.03	-418.94	36.21
	123							-217.44	-79.26	-655.8	-2					-1.5	-0.65	-905.23	-56.37	-617.74	10.02	-304.94	-185.72	-659.89	-63.86	-304.94	-185.72	-447.94	-58.8	-487.69	-192.88	-733.56	-89.25	-419.32	37.27
	124							-219.58	-78.72	-653.61	-1.87					-0.92	-0.84	-906.1	-55.41	-683.26	-70.26	-299.26	-184.74	-664.05	-62.56	-299.26	-184.74	-450.32	-56.58	-487.77	-190.13	-739.73	-88.43	-419.7	38.33
	125							-221.36	-79.5	-651.79	-0.93					-0.85	-1.53	-905.76	-55.35	-675.19	-59.16	-292.57	-185.07	-668.32	-61.25	-292.57	-185.07	-452.7	-54.33	-487.85	-187.38	-745.9	-87.59	-420.08	39.39
	126							-223.49	-81.01	-649.9	-0.83					-1.05	-0.5	-905.44	-56.24	-677.72	-57.03	-285.84	-184.2	-672.62	-59.9	-285.84	-184.2	-455.08	-52.06	-487.92	-184.63	-752.05	-86.72	-420.46	40.45
	127							-225.16	-82.04	-647.74	-0.51					-0.85	0.44	-904.92	-56.63	-682.22	-54.5	-280.43	-182.66	-676.89	-58.39	-280.43	-182.66	-456.68	-50.44	-488	-181.87	-758.19	-85.82	-420.84	41.51
	128							-227.24	-82.72	-645.41	0.09					-1.27	-0.42	-905.74	-56.73	-685.75	-54.23	-274.65	-182.09	-681.07	-57.06	-274.65	-182.09	-456.69	-50.38	-488.08	-179.12	-764.32	-84.9	-421.23	42.57
	129							-229.18	-83.02	-643.18	0.56					-1.96	-0.82	-904.84	-56.72	-690.16	-52.63	-267.41	-181.5	-685.26	-55.64	-267.41	-181.5	-457.99	-46.54	-488.15	-176.36	-770.44	-83.94	-421.61	43.63
	130							-231.22	-83.25	-641.32	1.22					-0.95	-1.25	-905.43	-56.52	-694.15	-52.4	-260.52	-180.58	-689.64	-54.2	-260.52	-180.58	-459.29	-42.7	-488.23	-173.61	-776.54	-82.96	-421.99	44.69
	131							-233.22	-83.7	-639.4	1.77					-0.5	-1.38	-905.85	-55.74	-699.09	-52.37	-253.7	-180.22	-694.17	-52.59	-253.7	-180.22	-460.6	-38.86	-488.31	-170.85	-782.63	-81.95	-422.37	45.75
	132							-234.97	-84.8	-637.32	2.52					-1.01	-0.09	-905.4	-55.57	-702.96	-51.62	-247.06	-178.77	-698.56	-51.02	-247.06	-178.77	-461.91	-35.02	-488.39	-168.1	-788.71	-80.91	-422.75	46.81
	133							-236.77	-85.71	-635.55	2.74					-1.19	0.05	-905.3	-56.07	-706.78	-49.8	-239.76	-178.34	-702.89	-49.39	-239.76	-178.34	-463.23	-31.18	-488.48	-165.35	-794.76	-79.85	-423.13	47.87
	134							-239.04	-86.24	-633.47	3.29					-1.21	-1.92	-905.84	-55.01	-711.25	-48.27	-233.74	-177.19	-707.2	-47.86	-233.74	-177.19	-464.54	-27.33	-488.59	-162.61	-800.8	-78.75	-423.51	48.93
	135							-241.5	-86.78	-631.54	3.75					-1.04	-0.65	-905.94	-55.25	-715.22	-46.72	-227.7	-176.46	-711.46	-45.94	-227.7	-176.46	-465.86	-23.48	-488.63	-162.12	-806.83	-77.63	-423.89	50
	136							-243.55	-87.61	-629.47	4.06					-1.19	-0.09	-905.35	-56.66	-719.19	-44.93	-221.8	-175.26	-716.01	-44.36	-221.8	-175.26	-467.19	-19.63	-488.64	-162.11	-812.83	-76.49	-424.27	51.05
	137							-245.5	-87.83	-627.68	5.37					-1.12	-0.59	-904.64	-56.66	-723.39	-43.7	-215.12	-173.94	-720.11	-42.69	-215.12	-173.94	-468.51	-15.78	-485.98	-161.28	-818.82	-75.31	-424.65	52.11
	138							-247.19	-88.49	-625.74	5.62					-0.84	-0.18	-905.29	-55.78	-727.56	-42.61	-209.02	-172.48	-724.67	-40.82	-209.02	-172.48	-469.84	-11.93	-483.32	-160.47	-824.79	-74.11	-425.04	53.18
	139							-248.85	-88.76	-623.76	6.52					-0.78	-0.4	-904.91	-56.84	-731.63	-41.04	-203.11	-171.5	-728.99	-39.06	-203.11	-171.5	-471.18	-8.08	-480.66	-159.65	-830.74	-72.89	-425.42	54.24
	140							-250.43	-88.84	-621.61	7.09					-0.51	-0.8	-905.28	-56.37	-735.67	-39.44	-188.5	-186.73	-733.21	-37.47	-188.5	-186.73	-472.51	-4.22	-477.99	-158.84	-836.67	-71.63	-425.8	55.3
	141							-252.41	-89.15	-619.22	8.05					-0.5	-1.05	-905.14	-56.03	-739.97	-37.39	-175.18	-169.43	-737.56	-35.73	-175.18	-169.43	-473.85	-0.36	-475.33	-158.03	-842.58	-70.36	-426.18	56.36
	142							-253.79	-90.12	-617.23	8.49					-0.8	-1.23	-905.26	-56.18	-744.66	-35.3	-78.57	-117.75	-741.87	-34.07	-78.57	-117.75	-475.2	3.49	-472.65	-157.23	-848.47	-69.05	-426.56	57.41
	143							-255.34	-90.93	-615.17	8.67					-0.85	-0.35	-904.98	-56.33	-748.98	-33.28	-93.83	-79.26	-746.3	-32.45	-93.83	-79.26	-476.54	7.35	-469.98	-156.42	-854.34	-67.73	-426.94	58.48
	144							-257.79	-91.7	-612.63	9.19					-1.38	0.29	-905.14	-56.85	-754.23	-30.52	-89.33	-81.45	-750.37	-30.4	-89.33	-81.45	-477.89	11.21	-467.3	-155.63	-860.19	-66.37	-427.32	59.53
	145							-259.89	-92.1	-610.1	9.68					-0.75	-0.76	-905.38	-55.93	-758.4	-28.29	-89.75	-77.48	-769.61	-31.2	-89.75	-77.48	-479.24	15.07	-464.62	-154.83	-866.02	-65	-427.7	60.59
	146							-261.9	-92.78	-608.06	9.41					-0.86	-1.05	-905.15	-55.93	-775.66	-26.08	-87.1	-76.54	-776.81	-15.22	-87.1	-76.54	-480.6	18.93	-461.93	-154.04	-871.83	-63.59	-428.08	61.66
	147							-263.74	-92.98	-606.08	8.92					-0.79	-0.16	-905.62	-55.92	-781.5	-18.91	-84.36	-75.63	-780.25	-12.08	-84.36	-75.63	-481.96	22.79	-459.25	-153.25	-877.62	-62.17	-428.46	62.72
	148							-265.41	-93.52	-604.01	9.13					-0.94	-1.87	-905.2	-56.06	-785.4	-16.7	-66.09	-56.69	-871.12	-51.75	-66.09	-56.69	-483.32	26.65	-456.57	-152.46	-883.38	-60.72	-428.84	63.78
	149							-267.43	-93.89	-601.84	9.4					-1.27	-0.46	-905.23	-57.02	-795.25	-12.33	-64.86	-63.32	-865.51	-44.2	-64.86	-63.32	-484.69	30.51	-453.88	-151.68	-889.13	-59.25	-429.22	64.84
	150							-269.12	-95.27	-599.67	9.42					0.22	0.01	-905.09	-56.46	-800.16	-3.35	-63.06	-61.74	-867.87	-43.25	-63.06	-61.74	-486.06	34.37	-451.2	-150.89	-894.85	-57.75	-429.6	65.89
	151							-271.11	-95.93	-597.33	10.07					-0.81	-0.93	-905.93	-55.71	-878.29	-47.55	-62.49	-64.24	-884.26	-47.66	-62.49	-64.24	-487.43	38.23	-448.51	-150.1	-900.56	-56.24	-429.98	66.95
	152							-273.42	-96.46	-595.24	10.71					-1.66	-0.26	-905.55	-57.08									-488.81	42.09	-446.53	-149.5			-430.36	68.01
	153							-275.73	-97.37	-593.37	10.6					-1.22	-0.81	-905.27	-56.25									-490.19	45.95	-446.52	-149.48			-430.74	69.07
	154							-277.61	-98.06	-591.44	10.33					-0.19	-0.16	-905.53	-56.72									-491.58	49.81	-444.93	-147.64			-431.12	70.13
	155							-279.55	-98.17	-589.5	10.43					-1.16	-0.66	-905.94	-56.3									-492.97	53.66	-443.34	-145.8			-431.5	71.19
	156							-281.47	-98.58	-587.11	9.8					-0.15	-0.48	-905.89	-55.32									-494.36	57.51	-441.76	-143.96			-431.88	72.25
	157							-283.28	-99.06	-584.57	10.79					-0.74	0.17	-905.22	-56.64									-495.76	61.34	-440.17	-142.12			-432.26	73.31
	158							-285.07	-99.52	-582.3	10.27					-0.85	-0.3	-905.77	-55.79									-496.82	64.23	-439.91	-141.82			-432.64	74.37
	159							-286.75	-100.54	-579.5	10.72					-0.53	0.38	-905.07	-56.63									-496.82	64.2	-439.91	-141.82			-433.02	75.43
	160							-288.4	-100.63	-577.64	10.93					-0.43	-0.98	-904.89	-56.09									-497.9	64.72	-440.6	-141.17			-433.4	76.49
	161							-290.29	-100.75	-575.43	11.41					-1.45	-1.07	-904.13	-56.74									-498.99	65.25	-441.21	-140.58			-433.78	77.55
	162							-292.33	-100.96	-573.2	11.57					-2	-0.95	-904.64	-57.41									-500.08	65.78	-441.22	-140.59			-434.16	78.61
	163							-294.06	-101.45	-571.3	11.75					-0.87	-1.93	-905.69	-55.67									-501.18	66.31	-442.49	-141.48			-434.54	79.67
	164							-296.11	-102.38	-569.33	12.39					-1.15	-1.81	-906.08	-55.53									-502.28	66.85	-442.49	-141.48			-434.92	80.73
	165							-298.23	-102.74	-567.2	13.05					-0.99	-1.35	-905.19	-56.03									-503.38	67.38					-435.3	81.79
	166							-300.22	-103.16	-565.27	13.38					-1.03	-0.87	-905.64	-56.6									-504.49	67.92					-435.68	82.85
	167							-301.96	-103.46	-563.16	13.01					-0.5	-1.18	-906.12	-55.43									-505.6	68.46					-436.06	83.91
	168							-304.15	-104.17	-560.66	13.15					-0.53	-1.48	-906.12	-55.93									-506.71	69.01					-436.06	83.91
	169							-305.88	-105.27	-558.61	13.56					-0.88	-0.61	-905.75	-57.12									-507.82	69.55					-436.07	83.9
	170							-307.86	-105.19	-556.27	14.51					-0.95	-1.16	-905.08	-56.57									-508.94	70.09					-441.81	84
	171							-309.89	-105.36	-554.37	14.5					-1.07	-0.93	-905.28	-56.47									-510.06	70.63					-447.56	84.1
	172							-311.89	-106.21	-552.16	14.48					-1.37	-0.45	-905.2	-56.81									-511.18	71.17					-453.3	84.2
	173							-313.86	-106.86	-550.41	15.12					-1.37	-1.02	-905.62	-56.79									-512.3	71.71					-459.04	84.3
	174							-316.22	-107.45	-548.33	15.6					-1.5	-1.52	-905.56	-56.34									-513.42	72.24					-464.79	84.4
	175							-318.22	-107.9	-546.24	16.15					-1.22	-1.82	-905.16	-55.83									-514.54	72.76					-470.53	84.5
	176							-320.41	-108.27	-543.81	16.13					-1.34	-1.66	-905.49	-56.55									-515.66	73.27					-476.28	84.6
	177							-322.5	-108.66	-541.85	16.18					-1.45	-0.82	-905.23	-57.25									-516.77	73.76					-482.02	84.7
	178							-324.73	-109.42	-539.73	16.51					-1.09	-1.94	-904.86	-56.34									-517.88	74.23					-487.77	84.8
	179							-327.16	-110.42	-537.49	17.13					-0.84	-1.01	-905.02	-56.59									-518.98	74.66					-493.51	84.9
	180							-329.14	-111.7	-535.29	16.99					-1	-0.7	-904.77	-56.99									-520.07	75.03					-499.26	85
	181							-331.3	-111.74	-532.86	17.8					-1.18	-0.83	-904.59	-56.62									-520.54	75.08					-504.99	85.1
	182							-333.67	-112.52	-530.66	17.83					-1.74	-0.59	-904.75	-57.26									-520.54	75.03					-510.82	85.19
	183							-335.84	-113.39	-528.42	18.01					-1.24	-1.08	-904.94	-56.91									-520.62	71.54					-516.64	85.28
	184							-337.94	-113.9	-526.57	18.79					-0.9	-1.03	-904.66	-57.02									-520.69	68.05					-522.46	85.36
	185							-340.07	-114.52	-524.14	19.2					-1.04	-0.53	-904.79	-57.3									-520.77	64.56					-529.47	85.62
	186							-341.86	-115.3	-521.87	19.36					-0.44	-0.23	-905	-56.41									-520.84	61.07					-537.8	86.02
	187							-343.65	-115.22	-519.81	19.09					-1.23	-0.44	-905.29	-56.63									-520.91	57.58					-543.39	86.42
	188							-345.74	-115.65	-517.74	18.95					-0.73	-0.98	-905.49	-56.21									-520.98	54.09					-548.97	86.81
	189							-348.2	-115.97	-515.45	19.63					-1.29	-0.78	-905.28	-56.31									-521.05	50.6					-554.56	87.21
	190							-350.22	-116.58	-513.4	20.7					-1.2	-1.24	-904.86	-56.62									-521.13	47.11					-560.15	87.61
	191							-352.26	-117.13	-511.09	20.95					-0.88	-1.42	-904.5	-56.65									-521.22	43.63					-565.73	88.01
	192							-354.75	-117.41	-509.36	20.83					-1.02	-1.79	-905.36	-56.13									-521.29	41.48					-571.32	88.41
	193							-357	-117.77	-507.13	20.07					0.04	-0.42	-905.5	-56.83									-521.31	41.48					-576.91	88.8
	194							-359.67	-118.25	-505.06	20.67					-0.9	-0.49	-905.34	-56.97									-522.93	41.2					-582.49	89.2
	195							-361.72	-118.59	-502.64	21.25					-1.25	-0.8	-905.09	-56.84									-524.56	40.91					-588.08	89.6
	196							-364	-119.44	-500.77	21.82					-1.38	-0.69	-905.2	-56.92									-526.18	40.63					-593.67	90
	197							-366.16	-120.21	-498.74	21.79					-0.72	-0.8	-905.64	-56.52									-527.8	40.34					-599.25	90.39
	198							-368.16	-120.49	-496.73	21.98					-0.89	-1.82	-905.65	-56.9									-529.42	40.05					-605.25	90.74
	199							-369.85	-120.92	-494.38	22.14					-1.36	-0.86	-905.27	-56.99									-531.04	39.76					-611.24	91.09
	200							-372.37	-121.23	-492.4	22.84					-1.02	-0.81	-905.83	-56.31									-532.66	39.47					-617.23	91.43
	201							-374.87	-122.36	-490.38	23.6					-1.09	-0.61	-904.89	-56.46									-534.28	39.19					-623.23	91.78
	202							-377.27	-122.23	-488.39	23.64					-0.38	-1.22	-905.65	-56.78									-535.9	38.9					-629.22	92.13
	203							-379.32	-122.06	-486.34	23.76					-0.66	-0.79	-904.62	-57.6									-537.53	38.62					-635.22	92.47
	204							-381.41	-122.31	-484.52	24.12					-0.52	-1.05	-905.03	-57.48									-539.15	38.34					-641.21	92.82
	205							-383.81	-122.93	-482.47	24.52					-0.42	-1.35	-905.25	-56.6									-540.78	38.06					-647.2	93.16
	206							-385.44	-123.8	-480.37	24.94					-0.46	-1.07	-905.29	-56.27									-542.4	37.78					-652.15	90.01
	207							-387.33	-124.8	-478.32	24.51					-0.08	0.01	-905.88	-55.94									-544.04	37.52					-657.1	86.86
	208							-389.33	-125.44	-476.15	25.8					-1.82	0.36	-905.46	-57.27									-545.67	37.26					-662.05	83.71
	209							-392	-125.55	-474.16	25.84					-0.24	-2.26	-905.59	-56.55									-547.31	37.01					-667	80.56
	210							-394.23	-126.89	-472.34	25.96					-1.5	-2.01	-904.65	-56.57									-548.97	36.79					-671.95	77.41
	211							-396.6	-127.15	-470.18	25.65					-1.71	-0.59	-904.82	-57.57									-550.64	36.6					-676.91	74.26
	212							-398.86	-127.54	-467.99	24.95					-1.41	-0.92	-904.48	-57.8									-551.39	36.58					-681.86	71.1
	213							-400.96	-128.23	-465.81	24.98					-1.21	-0.99	-904.9	-56.96									-551.41	36.61					-686.14	68.09
	214							-403.04	-127.96	-463.7	24.96					-1.05	-0.37	-905.39	-56.93															-690.42	65.07
	215							-405.2	-127.91	-461.53	26.2					-0.92	-0.67	-905.37	-56.43															-694.7	62.05
	216							-407.49	-128.55	-459.31	26.62					-0.45	-1.39	-905.37	-56.22															-698.99	59.04
	217							-409.36	-128.68	-457.74	27.29					-0.82	-1.01	-904.96	-57.53															-703.27	56.02
	218							-411.53	-129.52	-455.41	27.39					-0.45	-1.44	-905.29	-56.83															-707.55	53
	219							-413.46	-129.3	-453.43	27.79					-1.71	-1.59	-905.12	-57.25															-711.83	49.99
	220							-415.26	-129.84	-451.6	28.06					-1.08	-0.77	-904.54	-57.6															-716.11	46.97
	221							-417.48	-130.36	-449.56	27.97					-0.61	-0.51	-905.06	-56.88															-720.39	43.95
	222							-419.76	-130.54	-447.52	28.03					-0.4	-0.5	-905.65	-56.41															-724.67	40.94
	223							-421.96	-130.67	-445.62	28.39					-0.63	-0.91	-904.59	-56.94															-728.37	37.78
	224							-423.9	-130.71	-443.96	28.08					-1.07	-0.62	-905.98	-57.03
	225							-425.92	-131.17	-441.85	28.61					-0.74	-1.24	-905.62	-56.32
	226							-427.92	-131.98	-439.83	29.4					-1.2	-0.42	-904.85	-56.02
	227							-430.27	-131.95	-438.04	29.47					-0.92	0.16	-905.12	-56.87
	228							-432.21	-132.29	-436.03	29.94					-0.96	-0.21	-904.55	-57.08
	229							-434.51	-132.88	-434.32	30.72					-0.42	-0.67	-905.12	-56.44
	230							-436.69	-133.28	-432.29	30.81					-1.37	-1.2	-905.08	-57.22
	231							-438.91	-133.35	-429.75	30.89					-1.29	-1.15	-904.95	-57.4
	232							-441.2	-134.07	-427.54	31.19					-0.99	-0.18	-904.52	-57.97
	233							-443.06	-134.68	-425.56	31.48					-0.82	-1.05	-905.37	-56.29
	234							-445.45	-134.66	-423.02	31.37					-0.94	-1.3	-904.45	-57.2
	235							-447.94	-135.53	-421.2	31.35					0.13	0.23	-904.5	-57.34
	236							-449.91	-135.92	-418.96	32.17					-1.11	-0.92	-904.49	-57.58
	237							-451.93	-136.68	-417.07	33					-1.7	-0.75	-905.44	-56.97
	238							-454.14	-137.2	-414.84	33.81					-1.07	-0.76	-905.36	-56.98
	239							-456.15	-137.66	-412.74	34.52					-1.7	-1.28	-905.04	-57.33
	240							-458.07	-138.23	-410.66	34.89					-0.7	-1.49	-905.2	-56.92
	241							-460.01	-138.26	-408.85	34.75					-1.13	-1.87	-904.81	-57.59
	242							-462.68	-138.43	-406.82	34.59					-0.99	-1.39	-904.83	-56.83
	243							-465.17	-138.56	-404.93	35.06					-1.66	-0.81	-904.83	-57.63
	244							-467.52	-139.04	-403.08	35.99					-1.35	-1.29	-905.05	-56.97
	245							-469.85	-139.26	-401.04	36.57					-1.24	-0.53	-904.1	-57.14
	246							-472.08	-139.02	-399.4	36.44					-1.47	-1.2	-904.82	-57.28
	247							-473.86	-139.42	-397.42	37.46					-1.02	-0.61	-905.3	-56.52
	248							-476.09	-139.57	-395.26	37.67					-0.67	0.35	-905.13	-56.63
	249							-478.29	-139.84	-393.07	37.42					-1.63	-0.77	-905.95	-56.69
	250							-481	-140.25	-390.93	37.74					-1.46	-0.59	-905.14	-56.8
	251							-483.24	-139.97	-388.92	37.71					-1.39	-0.41	-905.73	-57.11
	252							-485.23	-140.36	-386.94	37.86					-1.75	0.27	-905.08	-57.06
	253							-487.26	-140.88	-384.93	37.88					-1.68	0.54	-904.32	-58.01
	254							-489.19	-140.97	-382.96	37.82					-1.87	-0.01	-905.35	-57.13
	255							-491.52	-141.19	-380.73	38.07					-1.88	-0.28	-904.7	-57.14
	256							-493.55	-142.05	-378.88	38.31					-1.28	-0.33	-905.43	-57.52
	257							-495.89	-141.97	-377.01	38.16					-1.27	-0.45	-904.81	-57.08
	258							-497.95	-142.43	-375.04	38.74					-0.42	-0.08	-905.64	-57.05
	259							-500.3	-142.7	-372.82	39.51					-1.18	0.24	-905.64	-57.16
	260							-502.55	-142.89	-370.79	40.11					-1.05	-0.66	-905.39	-56.63
	261							-504.93	-142.06	-368.53	39.94					-1.22	-1.11	-905.81	-56.38
	262							-506.93	-142.16	-366.27	40.7					-0.88	-0.48	-906.33	-55.64
	263							-508.99	-142.31	-363.96	41.19					-1.44	0.32	-905.85	-56.4
	264							-511.57	-142.35	-362.41	41.87					-1.31	-0.22	-905.89	-56.37
	265							-513.94	-142.95	-360.58	42.2					-0.49	-0.58	-906.33	-55.86
	266							-516.29	-143.14	-358.31	42.17					-1.21	-0.08	-905.75	-56.44
	267							-518.34	-143.31	-356.34	42.79					-1.01	-0.47	-905.54	-56.54
	268							-520.14	-143.91	-354.46	43.01					-0.91	0.34	-905.17	-57.26
	269							-522.68	-144.17	-352.69	43.43					-1.17	0.09	-905.65	-57.29
	270							-524.57	-144.05	-350.84	43.85					-1.16	-0.28	-905.67	-57.3
	271							-526.83	-144.89	-349	43.43					-1.42	-1.33	-905.57	-56.93
	272							-528.79	-145.24	-346.9	43.51					-0.94	-0.26	-905.05	-57.56
	273							-530.77	-145.07	-344.91	43.36					-0.85	0.58	-904.87	-57.3
	274							-532.8	-145.2	-342.76	43.5					-0.45	-0.08	-904.88	-57.28
	275							-534.69	-145.72	-340.73	44.04					-1.59	-0.21	-904.72	-56.98
	276							-536.76	-146.38	-338.37	44.15					-1.25	-0.77	-905.84	-56.64
	277							-539.4	-146.22	-336.38	43.95					-1.09	-0.77	-905.9	-56.7
	278							-541.39	-146.31	-334.08	43.88					-0.99	0.07	-905.86	-56.86
	279							-543.85	-146.83	-332.37	43.88					-1.41	0.13	-905.77	-56.19
	280							-545.84	-146.49	-330.53	44.36					-1.52	-0.85	-905.67	-56.43
	281							-547.92	-146.6	-328.21	44.16					-1.65	-0.61	-905.17	-57.46
	282							-550.35	-146.55	-326.76	44.66					-1.73	0.2	-905.48	-57.55
	283							-552.96	-146.84	-324.66	45.11					-1.19	-0.27	-906.01	-57.02
	284							-554.89	-146.82	-322.39	45.36					-0.93	0.12	-906.12	-56.94
	285							-557.36	-147	-320.46	45.78					-1.48	-0.09	-906.38	-56.69
	286							-559.79	-147.14	-318.68	45.68					-1.07	0.09	-905.91	-57
	287							-562.11	-146.75	-316.41	45.98					-1.51	0.19	-905.02	-58.24
	288							-563.94	-146.89	-314.23	45.64					-1.25	0.31	-905.07	-57.95
	289							-565.9	-146.64	-312.44	46.22					-0.82	-0.31	-905.93	-57.52
	290							-568.09	-146.84	-310.01	46.65					-1.23	-0.59	-905.91	-57.22
	291							-570.42	-147.19	-308.49	47.05					-1.6	1.2	-905.16	-58.24
	292							-572.88	-146.87	-305.93	47.52					-2.05	0.97	-905.23	-57.49
	293							-575.23	-147.05	-303.75	47.61					-1.47	-0.23	-905.36	-57.18
	294							-577.49	-146.74	-301.88	47.49					-1.64	0.37	-905.34	-57.73
	295							-579.21	-147.01	-299.64	47.65					-0.79	-0.19	-905.56	-56.66
	296							-581.33	-146.79	-297.5	47.67					-1.26	0.45	-906	-56.65
	297							-583.5	-147.07	-295.76	47.53					-1.85	-0.2	-906.04	-57.44
	298							-585.69	-146.94	-293.74	47.65					-2.35	0.13	-906.49	-57.23
	299							-587.88	-147.08	-291.58	47.35					-1.41	-0.73	-906.36	-57.25
	300							-590.37	-147.12	-289.37	47.57					-1.07	-0.37	-906.19	-57.19
	301							-592.75	-147.22	-287.7	47.48					-0.91	-1.07	-905.57	-57.11
	302							-594.87	-147.04	-285.88	47.54					-1.21	-0.07	-905.57	-57.42
	303							-597.08	-146.83	-283.54	47.38					-0.81	-0.23	-905.53	-56.71
	304							-598.97	-147.04	-281.47	47.33					-1.09	0.21	-906.15	-57.11
	305							-601.16	-147.63	-279.37	48.18					-1.59	0.35	-905.53	-57.74
	306							-604.08	-148.55	-276.93	48.33					-1.46	-0.3	-905.57	-56.62
	307							-606.4	-148.39	-274.48	48.03					-0.71	-1.63	-906.25	-56.31
	308							-608.74	-148.38	-272.37	47.92					-1.24	-0.26	-905.91	-57.17
	309							-611.23	-148.35	-270.24	47.97					-1.5	-0.28	-906.13	-57.43
	310							-613.68	-148.6	-268.02	48.4					-0.78	-1.11	-906.98	-56.11
	311							-615.56	-148.89	-265.41	48.81					-0.97	-0.76	-905.81	-57.19
	312							-618.3	-149.53	-263.21	48.64					-2.06	-1.06	-905.47	-57.91
	313							-620.71	-149.8	-261.12	48.57					-0.86	-0.4	-905.67	-57.25
	314							-623	-150.32	-258.94	47.98					-1.59	-0.56	-906.12	-57.52
	315							-625.37	-150.29	-257.01	47.64					-0.72	0.2	-906.74	-56.69
	316							-627.95	-149.68	-254.88	47.42					-0.61	-0.08	-907.5	-56.58
	317							-630.36	-149.5	-252.54	47.46					-0.69	-1.12	-906.99	-56.18
	318							-632.9	-149.34	-250.28	47.85					-0.47	-0.81	-907.01	-56.75
	319							-635.12	-149.56	-248.07	47.87					-0.54	-0.5	-906.32	-57.72
	320							-637.49	-149.13	-245.78	48.41					-0.8	0.82	-906.68	-57.44
	321							-640.21	-149.34	-243.25	48.21					-1.48	-0.35	-906.05	-57.09
	322							-642.36	-148.96	-241.05	48.36					-1.53	-0.87	-906.68	-56.82
	323							-644.6	-148.47	-239.32	48.71					-1.71	-0.07	-906.41	-56.94
	324							-646.91	-148.7	-236.66	48.59					-0.63	0.43	-906.9	-56.81
	325							-648.98	-148.55	-234.28	49.18					-1.05	-0.86	-906.52	-56.51
	326							-651.37	-147.95	-232.18	49.32					-1.34	-1.73	-906.7	-56.19
	327							-653.8	-148.03	-229.89	49.1					-1.15	-0.36	-906.7	-57.64
	328							-655.82	-147.67	-227.51	48.9					-1.09	-0.74	-907.76	-56.02
	329							-658.37	-147.93	-225.23	49.24					-1.35	-0.32	-907.91	-56.54
	330							-660.19	-147.1	-222.36	49.03					-1.14	-0.61	-907.84	-56.8
	331							-662.78	-147.21	-219.93	49.02					-1.19	0.49	-906.92	-57.45
	332							-664.74	-147.32	-217	49.56					-0.51	0.36	-907.3	-56.7
	333							-667.04	-146.91	-214.68	49.43					-0.78	0.25	-907.09	-56.98
	334							-669.31	-146.86	-212.46	49.27					-1.19	0.31	-907.45	-57.62
	335							-672.1	-146.8	-209.58	49.12					-1.27	0.39	-906.99	-56.93
	336							-674.22	-147.04	-207.49	48.86					-1.79	0.64	-907.31	-58
	337							-676.44	-147.2	-204.83	48.42					-1.7	0.05	-907.67	-57.24
	338							-678.75	-147.53	-202.44	48.22					-1.9	-0.14	-907.17	-57.96
	339							-680.74	-148.12	-199.95	48.54					-1.79	0.83	-906.91	-58.92
	340							-683.04	-147.7	-197.79	48.78					-0.97	0.9	-906.78	-58.83
	341							-685.42	-146.9	-195.59	48.73					-0.45	0.46	-907.7	-58.3
	342							-688.34	-146.95	-192.94	48.74					-1.46	0.07	-907.99	-57.83
	343							-690.67	-146.81	-190.16	48.52					-0.99	0	-907.18	-57.78
	344							-693.31	-146.61	-188.21	48.36					-1.13	2.09	-906.97	-58.55
	345							-695.25	-146.49	-185.44	48.22					-1.67	1.51	-907.65	-57.63
	346							-697.81	-146.3	-183.03	47.81					-1.06	0.53	-907.65	-57.48
	347							-700.39	-146.27	-179.51	47.25					-1.13	0.09	-907.34	-57.29
	348							-702.8	-145.77	-177.44	46.98					-1.2	0.34	-908.13	-57.26
	349							-705.68	-145.57	-175.04	47.3					-1.54	0.83	-907.59	-57.67
	350							-708.47	-145.82	-172.3	47.08					-1.75	0.64	-906.32	-57.82
	351							-710.81	-145.43	-169.99	47.01					-1.54	0.52	-907.5	-58.06
	352							-713.33	-144.88	-167.58	46.73					-1.32	1.47	-906.49	-58.32
	353							-716.05	-144.54	-164.58	46.63					-0.99	1.56	-906.94	-57.42
	354							-718.59	-144.19	-162.16	46.43					-0.68	1.4	-907.58	-56.29
	355							-721.08	-143.43	-159.48	46.19					-1.16	2.56	-907.19	-57.92
	356							-723.66	-142.99	-157.59	46.31					-1.16	2.66	-907.38	-57.93
	357							-726.25	-142.83	-154.48	46.35					-1.92	2.26	-907.85	-58.14
	358							-729.05	-142.59	-151.75	45.99					-2.48	2.34	-907.19	-58.59
	359							-732.08	-142.76	-149.4	46.01					-2.26	2.16	-906.91	-58.36
	360							-734.72	-142.36	-146.86	46.03					-1.82	2.53	-906.6	-57.78
	361							-737.32	-141.9	-144.09	45.7					-2.07	1.49	-906.91	-57.49
	362							-738.89	-141.27	-141.8	45.66					-1.32	0.81	-906.76	-57.42
	363							-741.78	-140.84	-139.29	45.17					-1.39	0.66	-906.61	-57.45
	364							-744.22	-139.86	-136.47	45.12					-1.78	1.59	-906.49	-57.8
	365							-746.96	-139.48	-134.28	44.74					-2.19	1.2	-906.34	-58.76
	366							-750.01	-138.57	-131.76	44.44					-2.35	0.6	-907.18	-57.1
	367							-752.7	-137.92	-129.15	44.05					-1.52	0.13	-906.93	-56.66
	368							-755.14	-137.74	-126.31	44.1					-3.4	0.89	-906.18	-59.01
	369							-758.12	-137.59	-123.52	43.91					-3.13	0.89	-907.07	-57.99
	370							-761.26	-137.07	-120.85	43.55					-3.08	1.74	-906.21	-58.29
	371							-763.63	-136.29	-117.51	43.27					-2.46	0.69	-907.78	-56.77
	372							-766.36	-135.39	-115.27	42.47					-1.16	0.76	-907.78	-56.21
	373							-768.81	-134.13	-112.74	41.75					-2.4	1.32	-907.58	-58.16
	374							-771.35	-133.28	-109.86	41.23					-2.13	1.78	-907.85	-57.85
	375							-773.16	-132.37	-105.98	40.46					-1.65	3.27	-907.7	-58.31
	376							-776.07	-131.78	-103.74	39.66					-0.52	1.04	-908.39	-55.84
	377							-778.55	-130.62	-100.8	39.07					-0.36	1.03	-908.94	-56.1
	378							-780.5	-129.53	-98.82	38.95					-1.18	0.79	-908.62	-56.05
	379							-783.01	-128.65	-95.67	37.89					-1.92	0.55	-907.87	-57.06
	380							-785.43	-127.69	-92.45	37.5					-1.75	2.58	-907.52	-59.31
	381							-788.05	-126.97	-89.51	36.54					-1.3	2.93	-907.72	-59.18
	382							-790.36	-126.2	-87.42	36.26					-1.14	1.85	-908.75	-57.68
	383							-793.25	-125.15	-84.15	35.44					-0.23	2.17	-908.38	-57.42
	384							-795.31	-124.54	-81.12	34.82					-0.97	2.48	-908.13	-57.04
	385							-798.21	-123.71	-78.05	34.16					-2.23	2.94	-908.43	-58.48
	386							-800.02	-123.03	-74.88	34.03					-1.6	2.37	-908.73	-58.04
	387							-801.87	-122.39	-72.32	33.03					-2.71	2.69	-907.17	-58.44
	388							-804.72	-121.46	-69.16	31.55					-1.68	2.58	-907.53	-58.92
	389							-806.5	-120.47	-66.09	30.72					-2.49	2.26	-907.88	-58.98
	390							-809.32	-119.05	-63.14	29.39					-0.91	1.15	-908.27	-57.12
	391							-811.38	-117.98	-61.32	29.11					-0.68	0.94	-908.02	-57.84
	392							-814	-116.67	-58	27.71					-1.26	2.17	-907.86	-57.92
	393							-815.69	-115.83	-55.34	27.24					-0.63	2.02	-907.99	-57.22
	394							-818.44	-114.4	-52.64	26.2					-0.89	2.27	-908.62	-57.98
	395							-820.25	-113.07	-49.47	24.89					-1.49	3.49	-908.2	-58.85
	396							-822.93	-111.77	-46.13	23.22					-1.67	1.82	-908.46	-58.08
	397							-825.12	-110.62	-41.8	21.86					-1.81	1.84	-908.26	-58.33
	398							-827.76	-110.2	-38.65	20.62					-1.21	2.93	-908.72	-58.78
	399							-830.63	-108.39	-34.14	18.75					-1	2.68	-907.87	-58.45
	400							-832.52	-108.05	-30.56	17.43					-0.77	2.4	-907.77	-57.05
	401							-834.37	-107.02	-28.54	16.65					-1.32	0.63	-908.66	-55.99
	402							-836.55	-105.94	-23.87	14.08					-1.27	1.04	-908.54	-56.84
	403							-839.24	-104.41	-19.51	11.93					-1.32	-0.57	-909.51	-56.59
	404							-842.26	-102.68	-15.76	9.54					-1.38	0.89	-908.48	-56.91
	405							-844.03	-101.6	-12.87	8.11					-1.96	0.36	-908.21	-57.11
	406							-846.45	-99.66	-9.81	6.29					-1.71	-0.19	-908.74	-57.57
	407							-848.12	-98.65	-7.27	4.77					-2.77	-0.03	-907.94	-58.83
	408							-851.85	-97.04	-5.38	3.49					-1.81	-0.68	-908.8	-56.41
	409							-855.13	-95.21							-2.4	-0.15	-909.19	-57.19
	410							-856.34	-94.68							-1.6	0.03	-908.7	-57.51
	411							-859.71	-92.08							-2.29	-0.78	-908.05	-57.63
	412							-862.51	-89.79							-2.26	-1.11	-907.49	-57.85
	413							-864.89	-88.48							-1.26	-1	-909.19	-56.39
	414							-867.66	-86.03							-1.25	-0.47	-909.02	-57.1
	415							-870.51	-83.39							-1.32	-0.07	-908.52	-57.47
	416							-875.01	-79.77							-1.22	0.83	-908.09	-58.09
	417							-875.76	-79.47							-1.74	-0.42	-907.81	-58.17
	418							-881.03	-75.73							-1.98	-1.38	-908.07	-58.11
	419							-884.91	-72.86							-1.72	-1.7	-907.84	-57.03
	420							-888.9	-70.07							-1.05	-1.52	-907.73	-56.96
	421							-891.58	-67.23							-0.96	-0.7	-907.81	-58.26
	422							-894.28	-64.9							-0.94	-0.71	-907.96	-57.82
	423							-896.73	-62.89							-1.48	-1.38	-907.83	-57.91
	424							-898.99	-60.62							-2.23	-0.35	-907.96	-58.33
	425															-1.58	-1.04	-907.6	-58.71
	426															-1.64	-0.63	-907.46	-59.01
	427															-2.06	-0.52	-907.02	-59.47
	428															-1.24	-1.08	-907.71	-57.89
	429															-1.44	0.69	-907.12	-59.93
	430															-1.39	-0.41	-907.02	-58.26
	431															-1.52	0.96	-907.4	-59.27
	432															-1.5	1.71	-905.96	-60.06
	433															-1.56	1.29	-906.71	-59.87
	434															-2.24	0.12	-906.44	-59.7
	435															-1.35	-0.31	-906.77	-58.97
	436															-1.78	-0.44	-906.82	-58.98
	437															-2.17	-1.13	-906.78	-58.86
	438															-1.57	-1.88	-907.81	-57.57
	439															-1.02	-1.42	-907.35	-57.69
	440															-1.32	-1.82	-907.6	-57.52
	441															-1.7	-2.42	-907.16	-58.23
	442															-2.31	-1.68	-905.82	-59.19
	443															-2.36	-0.73	-906.41	-59.22
	444															-2.28	-1.41	-906.74	-59.28
	445															-2.01	-0.71	-906.54	-59.79
	446															-1.62	-0.22	-906.73	-59.13
	447															-1.79	-0.16	-907.3	-59.82
	448															-1.31	0.07	-906.17	-59.69
	449															-1.13	0.16	-906.68	-59.99
	450															-0.83	0.73	-906.39	-60.4
	451															-1.3	-0.43	-906.78	-59.3
	452															-0.99	0.46	-907.16	-58.6
	453															-0.85	0.38	-906.96	-59.21
	454															-0.48	1.5	-906.46	-59.34
	455															-0.17	-0.74	-907.86	-57.43
	456															-0.24	-0.34	-907.05	-57.78
	457															-1.38	-0.88	-906.33	-58.4
	458															-1.17	-0.85	-906.75	-57.41
	459															-1.1	-0.44	-906.17	-58.79
	460															-1.45	-0.26	-907.56	-58.37
	461															-1.48	0.62	-907.24	-58.62
	462															-1.63	0.72	-907.34	-58.62
	463															-1.85	0.98	-907.07	-58.74
	464															-2.07	-0.24	-906.46	-59.54
	465															-1.22	-0.31	-906.68	-60.1
	466															-1.48	0.79	-906.16	-61.22
	467															-0.75	0.72	-906.6	-59.73
	468															-0.96	0.96	-906.6	-60.61
	469															-1.23	-0.17	-906.2	-60.3
	470															-1.16	-0.66	-906.12	-59.03
	471															-1.2	0.09	-905.75	-59.57
	472															-1.32	0.29	-906.71	-60.22
	473															-2.13	0.45	-905.49	-61.24
	474															-1.71	-0.77	-906.79	-59.97
	475															-0.84	1	-906.23	-59
	476															-2.01	-0.11	-906.28	-58.88
	477															-1.75	-0.24	-906.78	-58.62
	478															-1.93	-0.06	-906.39	-58.85
	479															-2.35	-0.84	-906.31	-58.44
	480															-2.15	0.08	-906.56	-59.07
	481															-1.13	0.69	-905.65	-59.24
	482															-1.24	0.33	-906.04	-58.77
	483															-1.01	0.1	-906.24	-58.15
	484															-1.41	-0.08	-906.41	-58.16
	485															-1.26	-0.71	-906.85	-56.45
	486															-1.62	-1.05	-906.59	-56.5
	487															-1.38	-0.34	-906.39	-56.46
	488															-2.11	-0.08	-905.74	-57.93
	489															-1.96	-0.25	-905.39	-57.84
	490															-2.04	-0.16	-905.84	-57.37
	491															-2.59	0.96	-905.24	-59.46
	492															-1.89	1.73	-904.93	-59.17
	493															-2.09	0.54	-905.43	-58.98
	494															-1.17	-0.32	-905.32	-57.48
	495															-1.39	1.04	-905.15	-58.48
	496															-1.58	0.97	-905.34	-59.19
	497															-1.44	3.32	-904.68	-60.8
	498															-2.02	2.17	-904.51	-60.16
	499															-1.87	0.59	-905.2	-58.99
	500															-2.31	0.35	-905.48	-59.24
	501															-1.64	-0.22	-905.76	-58.67
	502															-1.92	-0.02	-905.58	-58.56
	503															-2.17	0.69	-905.5	-59.28
	504															-2.28	0.18	-905.65	-58.76
	505															-2.21	1.85	-905.02	-58.69
	506															-1.2	1.65	-905.95	-57.48
	507															-2.54	2.29	-905.78	-59.24
	508															-1.59	0.32	-906.35	-58.11
	509															-2.4	0.69	-905.76	-58.01
	510															-2.07	1.05	-905.83	-58.12
	511															-2.57	1.26	-907.25	-57.04
	512															-2.33	0.58	-907.12	-57.45
	513															-2.44	0.64	-906.76	-58.49
	514															-2.04	1.73	-906.05	-57.89
	515															-2.7	1.95	-905.41	-58.4
	516															-1.58	1.5	-905.93	-58.11
	517															-2.47	0.24	-906.18	-57.86
	518															-2.31	-0.73	-906.16	-57.36
	519															-1.28	0.09	-905.76	-57.16
	520															-2.49	0.15	-905.29	-57.02
	521															-2.47	0.13	-905.85	-57.76
	522															-2.06	0.05	-906.36	-57.76
	523															-1.34	-0.1	-906.95	-56.78
	524															-2.7	1.18	-906.04	-58.34
	525															-2.15	1.13	-906.12	-58.03
	526															-2.02	0.16	-905.72	-56.49
	527															-1	-0.52	-905.92	-55.57
	528															-0.77	-0.89	-906.17	-56.52
	529															-0.5	0.92	-906.31	-56.83
	530															-0.45	1.96	-906.41	-56.8
	531															-1.36	2.05	-905.43	-57.31
	532															-2.01	0.98	-905.44	-58.08
	533															-1.85	-0.84	-905.93	-57.05
	534															-1.42	-0.91	-906.01	-56.83
	535															-2.46	0.76	-904.81	-57.93
	536															-1.43	0.62	-904.96	-57.52
	537															-1.99	0.77	-905.21	-58.27
	538															-2.54	1.95	-904.67	-59.82
	539															-2.49	-1.25	-905.27	-58.17
	540															-2.32	-0.14	-906.13	-57.28
	541															-3.1	0.67	-905.51	-59.37
	542															-2.81	0.82	-904.78	-59.72
	543															-2.03	0.64	-905.14	-60.82
	544															-1.77	0.01	-905.68	-60.71
	545															-1.16	1.02	-905.5	-61.5
	546															-1.19	-0.79	-905.84	-60.57
	547															-1.4	0.72	-905.45	-60.32
	548															-0.68	0.61	-905.68	-59.3
	549															-1.89	2.53	-904.37	-61.5
	550															-0.73	2.76	-904.77	-62.5
	551															-0.6	1.48	-905.67	-61.53
	552															-1.63	1.75	-905.87	-61.5
	553															-1.38	2.61	-905.54	-61.07
	554															-1.77	2.72	-905.52	-61.26
	555															-0.91	0.55	-906.34	-59.79
	556															-1.72	2.24	-905.42	-60.82
	557															-1.54	1.49	-905.78	-60.39
	558															-1.33	1.56	-905.91	-60.45
	559															-1.04	3.03	-905.98	-61.56
	560															-1.47	2.84	-905.24	-61.33
	561															-1.82	3.16	-905.67	-61.9
	562															-1.59	0.39	-907.28	-60.52
	563															-2.09	1.17	-907.41	-60.84
	564															-2.58	0.46	-905.87	-61.79
	565															-2.96	0.53	-906.07	-61.58
	566															-2.13	1.25	-905.43	-62.87
	567															-3.35	1.16	-904.29	-64.5
	568															-2.89	0.41	-904.44	-64.35
	569															-3.04	0.94	-904.11	-64.27
	570															-1.62	0.32	-904.52	-62.71
	571															-3.06	1.18	-903.68	-64.36
	572															-2.38	1.05	-904.76	-64.09
	573															-1.45	0.01	-904.88	-63.23
	574															-1.67	0.7	-903.49	-63.59
	575															-2.27	0.05	-903.59	-62.98
	576															-1.95	-0.68	-904.12	-62.33
	577															-1.58	-0.64	-904.58	-62.61
	578															-1.13	-0.64	-905.32	-60.68
	579															-1.14	0.42	-905.57	-61.21
	580															-1.64	1.27	-905.31	-60.97
	581															-1.08	0.28	-905.63	-60.37
	582															-0.74	-0.51	-906.09	-59.77
	583															-1.59	-0.11	-904.75	-60.58
	584															-0.9	-0.91	-905.71	-59.85
	585															-1.28	-0.69	-904.7	-59.02
	586															-0.93	-1.38	-905.16	-58.47
	587															-1.6	0.8	-904.74	-59.79
	588															-1.47	1.19	-905.12	-59.4
	589															-1.5	1.64	-905.51	-60.23
	590															-1.9	0.47	-904.97	-59.53
	591															-2.61	0.12	-905.42	-60.79
	592															-3.13	-0.87	-904.7	-59.92
	593															-3.56	-1.71	-905.5	-59.9
	594															-3.44	-0.29	-905.13	-60.93
	595															-3.7	0.01	-905.07	-61.79
	596															-4.03	-0.39	-903.76	-60.97
	597															-2.83	0.56	-904.49	-60.25
	598															-2.57	0.03	-905.14	-59.38
	599															-2.91	0.4	-905.38	-61
	600															-4.24	0.31	-905.09	-61.53
	601															-3.52	0.37	-905.09	-60.82
	602															-3.73	0.56	-905.54	-60.84
	603															-2.66	2.11	-905.98	-61.26
	604															-3.02	-0.31	-905.45	-60
	605															-3.08	-0.63	-905.98	-61.41
	606															-3	-1.37	-906.01	-59.8
	607															-3.15	0.46	-904.63	-60.35
	608															-2.97	-0.86	-904.08	-58.92
	609															-3.06	-1.29	-904.56	-58.88
	610															-2.19	-1.09	-905.5	-57.53
	611															-1.81	0.27	-905.32	-59
	612															-1.52	-1.31	-905.65	-58.98
	613															-2.14	-2.42	-904.92	-57.67
	614															-3.29	-2.38	-905.87	-57
	615															-3.69	-0.92	-905.35	-57.87
	616															-2.9	-0.89	-904.22	-57.52
	617															-3.23	-0.44	-904.42	-58.62
	618															-3.48	0.2	-903.56	-58.51
	619															-1.9	1.05	-904.55	-58.98
	620															-1.39	-0.03	-904.41	-58.25
	621															-2.47	-0.87	-903.64	-58.25
	622															-2.52	-1.35	-904.12	-59.27
	623															-2.16	-1.27	-905.07	-58.48
	624															-2.63	-1.75	-904.96	-58.65
	625															-1.81	-1.06	-903.57	-59.18
	626															-2.56	-0.64	-904.81	-59.21
	627															-2.86	-1.03	-904.59	-60
	628															-2.3	-1.08	-905.31	-60.17
	629															-2.71	0.18	-904.65	-61.54
	630															-3.33	-0.91	-905.27	-61.77
	631															-2.5	1.96	-904.06	-61.9
	632															-2.87	0.54	-904.69	-61.2
	633															-2.77	1.37	-904.71	-61.55
	634															-1.78	0.51	-904.9	-60.56
	635															-1.44	0.7	-905.5	-60.32
	636															-1.44	0.46	-906.49	-59.73
	637															-2.14	0.78	-905.39	-61.29
	638															-2.72	1.49	-904.97	-61.63
	639															-3.38	1.07	-903.59	-62.25
	640															-2.93	0.68	-904.35	-62.35
	641															-2.62	1.47	-904.29	-62.24
	642															-3.69	3.07	-902.92	-64.34
	643															-4.63	1.91	-903.27	-63.25
	644															-3.69	1.64	-904.16	-62.73
	645															-3.19	2.12	-904.32	-62.81
	646															-2.82	2.29	-904.45	-63.26
	647															-3.08	0.16	-903.94	-61.92
	648															-3.06	0.88	-903.59	-62.67
	649															-3.1	0.25	-903.94	-62.39
	650															-3.44	0.68	-902.95	-62.38
	651															-3.62	0.58	-904.11	-61.92
	652															-3.84	0.67	-904.34	-61.42
	653															-4.3	0.09	-904.57	-61.26
	654															-3.8	0.3	-904.42	-61.22
	655															-3.38	0.87	-904.19	-61.2
	656															-4.04	0.06	-903.52	-61.16
	657															-4.36	1.8	-903.85	-61.5
	658															-4.54	0.57	-903.57	-61.29
	659															-4.54	0.93	-903.23	-62.61
	660															-4.56	-0.81	-904.29	-61.93
	661															-3.86	1.17	-904.18	-61.74
	662															-4.74	0.97	-903.76	-63.35
	663															-5.27	1.52	-903.54	-63.38
	664															-4.9	2.39	-903.24	-64.45
	665															-5.49	2.6	-902.29	-64.14
	666															-6.66	1.82	-902.86	-63.96
	667															-6.91	0.74	-902.84	-63.46
	668															-6.87	2	-902.77	-64.19
	669															-6.51	2.88	-901.69	-64.65
	670															-6.59	2.66	-901.21	-65.8
	671															-6.92	3.25	-900.64	-66.12
	672															-7.37	4.16	-900.97	-66.47
	673															-5.87	3.16	-901.18	-65.59
	674															-5.83	4.13	-900.92	-65.92
	675															-5.61	4.08	-901.08	-65.8
	676															-6.11	4.57	-901.67	-66.72
	677															-6.43	4.49	-901.17	-66.01
	678															-6.06	5.53	-900.87	-67.7
	679															-6.43	4.63	-900.06	-67.93
	680															-5.86	3.98	-900.83	-65.74
	681															-7.17	3.45	-901.29	-65.84
	682															-6.98	3.48	-900.86	-66.77
	683															-7.03	2.55	-901.09	-65.65
	684															-7.81	1.55	-901.38	-65.86
	685															-6.64	1.63	-901.79	-66.74
	686															-6.68	1.67	-901.97	-65.21
	687															-6.3	2.17	-901.49	-66.09
	688															-6.61	0.82	-901.93	-64.64
	689															-7.41	1.15	-900.98	-66.01
	690															-6.89	0.06	-901.15	-65.17
	691															-7.9	2.85	-899.88	-66.69
	692															-7.51	1.89	-899.93	-65.85
	693															-8.18	1.91	-899.43	-66.29
	694															-8.27	1.62	-899.63	-66.3
	695															-7.68	0.89	-899.7	-65.46
	696															-8.13	1.49	-900.61	-66.56
	697															-7.79	1.21	-899.98	-66.51
	698															-6.87	1.86	-899.51	-66.6
	699															-7.03	1.36	-900.15	-67.43
	700															-6.78	1.23	-900.86	-66.09
	701															-7.08	1.72	-900.75	-66.11
	702															-7.28	2.09	-900.68	-66.21
	703															-7.79	1.69	-900.28	-66.25
	704															-8.35	-0.02	-899.82	-65.84
	705															-8.86	1.54	-899	-66.1
	706															-8.63	0.98	-899.87	-64.86
	707															-9.07	1.69	-899.39	-64.6
	708															-9.63	0.99	-899.73	-64.71
	709															-10.03	0.7	-898.96	-64.44
	710															-10.59	2.51	-899.56	-66.13
	711															-11.02	2.72	-900.36	-66
	712															-10.31	2.51	-899.63	-66.06
	713															-11.02	2.08	-900.43	-66.7
	714															-10.01	3.58	-899.71	-67.26
	715															-10.76	4.8	-898.88	-68.7
	716															-9.65	4.22	-899.45	-66.23
	717															-10.31	4.8	-899.71	-66.87
	718															-9.69	3.78	-900.5	-66.62
	719															-10.11	2.9	-900.44	-67.42
	720															-10.27	3.77	-899.97	-69.08
	721															-9.92	2.2	-900.61	-66.81
	722															-9.83	2.62	-899.95	-67.13
	723															-10.22	4.35	-899.24	-68.58
	724															-10.45	4.75	-898.16	-68.38
	725															-10.14	4.53	-898.38	-68.31
	726															-10.03	5.12	-898.96	-66.79
	727															-11.39	4.83	-898.38	-68.21
	728															-11.02	4.42	-898.04	-68.69
	729															-12.4	5.77	-896.72	-70.52
	730															-11.82	6.4	-897.84	-70.04
	731															-11.37	5.96	-898.36	-70
	732															-11.93	6.26	-898.32	-70.2
	733															-12.71	5.44	-898.09	-70.39
	734															-12.82	6.54	-898.07	-71.24
	735															-12.83	5.11	-899.28	-69.69
	736															-12.68	6.31	-898.23	-70.35
	737															-12.95	5.8	-898.96	-69.69
	738															-12.55	6.35	-899.14	-70.58
	739															-12.37	7.43	-897.68	-71.35
	740															-12.45	6.98	-897.22	-70.96
	741															-12.77	6.04	-898.05	-69.22
	742															-11.83	8.51	-897.81	-70.66
	743															-12.5	8.78	-896.75	-70.79
	744															-12.22	7.77	-896.83	-70.67
	745															-13.65	7.1	-896.36	-70.08
	746															-13.57	7.01	-895.83	-70.89
	747															-11.87	7.18	-895.56	-70.7
	748															-11.37	7.29	-896.48	-69.95
	749															-13.05	7.88	-897.05	-69.8
	750															-12.89	6.71	-895.84	-68.91
	751															-13.61	7.44	-895.49	-69.43
	752															-13.16	7.72	-894.95	-69.93
	753															-14.09	8.19	-894.72	-70.52
	754															-13.64	6.71	-894.39	-70.75
	755															-12.1	6.73	-894.87	-69.53
	756															-12.43	4.4	-894.92	-69.3
	757															-12.41	3.91	-895.67	-69.25
	758															-12.04	6.49	-894.53	-70.56
	759															-12.66	7.24	-895.57	-69.22
	760															-13.3	8.13	-895.1	-69.72
	761															-15.16	7.94	-895.12	-70.36
	762															-15.46	7.45	-895.69	-69.87
	763															-16.09	9.26	-895.77	-70.54
	764															-15.28	8.26	-896.43	-69.11
	765															-15.85	8.24	-896.13	-68.42
	766															-15.79	7.81	-896.88	-68.1
	767															-15.98	7.36	-896.33	-67.8
	768															-16.84	7.68	-896.46	-67.61
	769															-17.58	8.38	-896.34	-68.73
	770															-17.45	8.7	-896.47	-68.85
	771															-17.92	8.49	-895.58	-70.43
	772															-17.02	7.92	-895.2	-69.78
	773															-16.67	7.99	-894.36	-70.18
	774															-17.27	9.37	-894.29	-71.31
	775															-17.75	7.35	-895.49	-71.14
	776															-17.61	8.02	-894.77	-72.81
	777															-17.88	7.78	-895	-72.1
	778															-17.88	8.31	-894.06	-73.31
	779															-18.5	10.72	-892.65	-74.99
	780															-18.91	11.06	-892.47	-75.75
	781															-18.82	10.28	-891.8	-74.8
	782															-18.49	9.66	-891.42	-75.3
	783															-17.98	10.13	-892.8	-74.86
	784															-18.87	11.28	-892.68	-75.05
	785															-18.46	11.94	-892.04	-76.38
	786															-18.6	12.75	-890.06	-77.05
	787															-19.87	13.26	-889.59	-79.52
	788															-19.13	13.09	-888.76	-80.16
	789															-19.01	11.91	-888.77	-81.44
	790															-19.72	12.2	-887.51	-81.32
	791															-20.13	13.64	-886.67	-82.13
	792															-20.03	17.22	-886.05	-85.03
	793															-19.49	17.66	-885.22	-85.53
	794															-21.55	19.36	-883.87	-86.59
	795															-21.56	17.36	-884.29	-85.72
	796															-22.09	17.57	-883.57	-86.03
	797															-23.41	19.35	-882.13	-87.79
	798															-24.01	20.61	-881.3	-89.2
	799															-24.04	19.91	-881.47	-88.35
	800															-25.77	20.45	-879.93	-91.17
	801															-26.45	20.76	-879.02	-91.74
	802															-27.93	20.79	-877.69	-94.77
	803															-29.89	20.5	-876.53	-94.79
	804															-30.29	21.05	-875.29	-95.44
	805															-31.37	20.03	-875.7	-95.67
	806															-30.77	20.49	-874.75	-95.56
	807															-32.88	20.65	-873.99	-96.72
	808															-33.28	22.47	-871.41	-99.28
	809															-33.96	23.21	-870.16	-100.02
	810															-34.27	24.61	-869.62	-101.76
	811															-35.14	25.23	-870.29	-101.93
	812															-35.18	25.26	-868.69	-102.15
	813															-34.6	28.37	-868.43	-102.8
	814															-35.92	27.96	-868.34	-103.31
	815															-35.89	28.68	-867.78	-104.95
	816															-36.31	29.78	-867.34	-104.76
	817															-37.29	28.98	-866.53	-105.15
	818															-38.18	30.56	-865.8	-105.11
	819															-39.14	31.56	-864.65	-107.44
	820															-40.3	31.24	-864.59	-107.11
	821															-40.1	31.66	-863.21	-106.93
	822															-41.11	33.03	-862.48	-108.61
	823															-41.22	33.21	-861.95	-108.69
	824															-42.04	32.67	-861.93	-108.18
	825															-43.74	33.05	-860.58	-107.65
	826															-44.35	33.07	-860.79	-107.47
	827															-44.41	34.62	-860.25	-108.94
	828															-45.2	34.66	-860.12	-110.08
	829															-45.44	34.51	-859.85	-110.29
	830															-44.22	35.02	-860.62	-109.18
	831															-44.83	35.39	-858.29	-111.14
	832															-45.67	37.47	-857.15	-113.01
	833															-46.84	39.29	-855.59	-114.61
	834															-47.27	38.53	-856.15	-115.48
	835															-47.98	39.69	-854.02	-115.97
	836															-50.13	40.96	-853.16	-117.07
	837															-50.06	38.61	-853.07	-115.83
	838															-50.28	37.41	-853.5	-116.54
	839															-51.7	40.09	-850.79	-119.35
	840															-52.42	41.03	-850.44	-120.56
	841															-52.99	40.79	-850.59	-119.6
	842															-54.26	40.85	-848.98	-120.05
	843															-55.35	40.46	-849.62	-119.29
	844															-56.74	41.74	-848.45	-119.85
	845															-57.36	42.39	-848.22	-121.28
	846															-57.77	43.2	-847.8	-122.34
	847															-57.94	42.35	-847.13	-121.3
	848															-58.47	42.28	-847.6	-120.08
	849															-60.47	43.04	-846.89	-121.22
	850															-62.98	44.19	-847.19	-123.78
	851															-62.64	43.62	-846.44	-121.99
	852															-63.17	46.45	-846.78	-123.08
	853															-65.52	47	-845.21	-124.2
	854															-67.83	49.12	-844.21	-123.89
	855															-68.31	51.77	-843.36	-123.97
	856															-68.56	51.3	-844.1	-124.59
	857															-69.07	52.25	-843.6	-125.53
	858															-71.28	55.38	-842.17	-126.83
	859															-71.68	55.28	-842.33	-127.03
	860															-71.6	55.67	-841.43	-127.35
	861															-72.71	58.23	-840.69	-128.17
	862															-75.82	58.42	-840.78	-128.5
	863															-77.16	57.55	-841.46	-127.84
	864															-77.71	57.2	-840.86	-127
	865															-79.02	58.13	-840.99	-128.02
	866															-81.05	60.04	-840.23	-128.38
	867															-83.53	61.58	-839.28	-128.57
	868															-86.42	63.57	-839.1	-130.19
	869															-87.3	64.19	-838.54	-130.66
	870															-87.17	63.48	-838.47	-130.04
	871															-88.12	62.72	-837.92	-130.17
	872															-90.22	63.64	-836.37	-131.2
	873															-91.02	63.54	-835.8	-131.49
	874															-92.96	63.65	-834.64	-132.3
	875															-92.52	63.71	-834.82	-132.92
	876															-92.57	63.46	-834.58	-132.75
	877															-93.45	64.9	-833.9	-133.54
	878															-93.32	64.71	-834.49	-132.85
	879															-93.9	66.8	-833.47	-133.15
	880															-93.48	67.96	-833.08	-134.24
	881															-94.01	66.9	-832.44	-133.99
	882															-95.59	69.65	-831.03	-135.6
	883															-95.13	69.01	-830.77	-134.51
	884															-94.65	70.42	-829.99	-133.89
	885															-96.83	72.86	-828.22	-135.01
	886															-97.51	71.75	-827.67	-135.58
	887															-97.43	72.56	-826.27	-135.62
	888															-98.64	71.95	-825.12	-136.41
	889															-99.48	71.02	-823.58	-136.83
	890															-99.8	70.5	-822.85	-137.6
	891															-99.09	70.73	-823.33	-137.09
	892															-99.53	69.01	-822.69	-136.97
	893															-101.18	70.27	-822.24	-138.67
	894															-101.55	69.94	-822.73	-138.7
	895															-102.49	71.46	-822.18	-140.23
	896															-103.26	71.28	-820.46	-142.13
	897															-104.09	71.11	-820	-142.49
	898															-105.46	70.39	-819.81	-142.28
	899															-105.71	72.04	-818.36	-143.07
	900															-104.65	71	-819.39	-140.71
	901															-105.87	72.32	-819.19	-140.29
	902															-106.35	71.41	-819.02	-141.59
	903															-106.43	70.65	-819.91	-140.61
	904															-105.47	69.76	-821.18	-140.29
	905															-106.52	71.61	-819.51	-141.43
	906															-107.42	73.83	-818.64	-142.14
	907															-106.91	73.53	-819.03	-140.29
	908															-105.65	71.98	-819.95	-139.43
	909															-106.73	73.28	-818.72	-140.89
	910															-107.63	72.78	-820.09	-141.45
	911															-108.51	73.38	-817.91	-141.93
	912															-108.23	71.8	-818.38	-141.83
	913															-107.34	69.88	-819.16	-141.36
	914															-109.7	71.52	-818.18	-142.74
	915															-110.22	70.4	-818.04	-143.6
	916															-111.09	69.73	-817.42	-143.54
	917															-111.05	69.77	-817.74	-143.54
	918															-110.24	70.05	-818.41	-142.67
	919															-109.86	71.58	-818.77	-142.54
	920															-110.58	70.65	-818.2	-141.68
	921															-111.24	70.83	-817.5	-142.5
	922															-110.16	71.18	-816.9	-141.19
	923															-108.48	72.72	-817.53	-140.21
	924															-109.65	72.22	-817.49	-140.74
	925															-109.83	70.99	-818.17	-140.59
	926															-108.16	71.11	-818.36	-140.81
	927															-108.42	72.28	-818.5	-142.09
	928															-108.04	71.38	-818.19	-140.78
	929															-109.45	72.72	-817.3	-141.11
	930															-109.51	70.34	-817.41	-140.15
	931															-109.39	71.59	-816.67	-139.39
	932															-108.28	71.35	-817.65	-138.04
	933															-108.95	73.19	-816.47	-138.92
	934															-107.86	73.48	-817.26	-138.57
	935															-107.81	72.03	-817.37	-137.62
	936															-108.48	72.53	-817.7	-138.06
	937															-108.57	72.55	-816.26	-138.15
	938															-108.54	71.7	-816.82	-137.45
	939															-110.16	72.91	-816.12	-138.59
	940															-109.44	72.28	-816.45	-138.57
	941															-110.43	71.55	-816.05	-137.87
	942															-111.83	74.07	-814.58	-140.21
	943															-111.89	71.64	-814.16	-139.92
	944															-112.38	73.86	-812.54	-142.47
	945															-110.3	70.22	-813.89	-139.51
	946															-110.38	69.52	-814.16	-140.43
	947															-110.72	68.24	-813.5	-139.59
	948															-110.65	68.39	-813.94	-138.84
	949															-111.18	67.69	-814.24	-139.14
	950															-112.06	66.72	-813.1	-139.33
	951															-112.26	66.3	-813.45	-138.95
	952															-113.1	66.76	-814.29	-139.06
	953															-113.86	67.54	-813.37	-139.63
	954															-112.77	66.09	-815.03	-139.67
	955															-113.18	66.87	-814.71	-140.4
	956															-113.66	68.24	-813.97	-140.53
	957															-113.82	68.93	-814.22	-139.22
	958															-114.17	68.96	-814.04	-139.63
	959															-114.88	70.47	-812.95	-140.54
	960															-114.85	69.95	-813.65	-140.32
	961															-115.29	69.45	-813.44	-139.86
	962															-115.35	70.54	-813.3	-140.13
	963															-115.67	69.41	-814.35	-139.31
	964															-115.68	71.93	-814.13	-139.99
	965															-116.2	71.63	-813.74	-138.81
	966															-117.52	73.02	-811.99	-140.21
	967															-117.46	70.96	-812.51	-138.87
	968															-116.22	71.67	-814.31	-138.01
	969															-115.62	71.3	-814.73	-137.54
	970															-115.13	72.19	-814.94	-138.05
	971															-114.67	71.43	-814.92	-137.81
	972															-115.66	72.16	-813.65	-138.23
	973															-116.48	74.01	-812.57	-140.07
	974															-116.44	73.31	-812.64	-139.81
	975															-115.71	71.13	-813.45	-137.7
	976															-116.19	71.01	-813.23	-138.29
	977															-115.59	70.99	-812.14	-138.39
	978															-116.33	71.25	-811.87	-139.43
	979															-115.98	71.68	-811.63	-139.18
	980															-114.65	73.62	-812.28	-139.85
	981															-115.17	72.54	-812.6	-140.64
	982															-113.41	72.49	-812.83	-140.34
	983															-113.51	73.27	-811.31	-141.03
	984															-112.55	73.82	-811.52	-139.7
	985															-113.17	74.49	-812.78	-138.99
	986															-113.72	74.98	-811.58	-140.41
	987															-113.69	73.27	-811.38	-140.18
	988															-114.54	71.99	-811.52	-140.7
	989															-114.96	72.04	-811.07	-140.31
	990															-114.74	72.94	-812.47	-141.54
	991															-114.72	74.56	-810.04	-142.59
	992															-115.78	75.64	-808.64	-144.37
	993															-117.18	78.1	-807.76	-146.23
	994															-118.37	79.14	-807.1	-147.78
	995															-118.36	78.5	-808.1	-146.56
	996															-119.51	78.78	-809.36	-147.71
	997															-118.66	79.31	-808.29	-147.34
	998															-118.89	78.26	-806.96	-147
	999															-119.18	77.12	-806.83	-147.57
	1000															-120.26	77.58	-806.91	-147.84
	1001															-119.72	77.92	-807.63	-147.57

## Sheet: Figure4a
	CA-CA distances
	ATP syntahse					NF1					A2M
	7jg5	7jg6	eBDIMS2 int.	MinActionPath2 int.	NOLB int.	7pgt	7pgr	eBDIMS2 int.	MinActionPath2 int.	NOLB int.	7o7l	7o7p	eBDIMS2 int.	MinActionPath2 int.	NOLB int.
	3.797	3.83	3.451	3.794	3.788	3.799	3.79	4.089	3.926	3.605	3.808	3.818	3.675	4.871	3.694
	3.797	3.846	3.712	3.806	3.695	3.842	3.831	3.921	3.935	3.895	3.809	3.764	3.781	2.633	3.725
	3.792	3.827	3.593	3.769	3.703	3.807	3.795	4.004	3.936	3.744	3.797	3.781	3.66	3.112	3.65
	3.798	3.844	3.716	3.803	3.818	3.803	3.794	3.944	3.975	3.551	3.793	3.77	3.936	4.374	3.684
	3.806	3.837	3.651	3.831	3.8	3.809	3.801	3.778	3.819	3.718	3.808	3.802	3.718	3.303	3.692
	3.811	3.837	3.873	3.845	3.725	3.808	3.798	3.8	4.064	3.974	3.796	3.805	3.849	4.864	3.702
	3.795	3.839	3.714	3.817	3.711	3.804	3.798	3.733	3.764	3.596	3.806	3.787	3.659	3.908	3.654
	3.804	3.834	3.894	3.794	3.74	3.804	3.795	3.899	4.216	3.615	3.81	3.82	3.907	4.214	3.749
	3.807	3.837	3.924	3.837	3.727	3.807	3.802	4.005	3.823	3.9	3.791	3.79	3.986	5.946	3.617
	3.811	3.834	3.791	3.831	3.741	3.802	3.805	3.685	4.129	3.809	3.805	3.817	4.017	4.732	3.746
	3.81	3.857	3.9	3.808	3.748	3.803	3.791	3.759	3.809	3.669	3.796	3.78	3.814	4.013	3.653
	3.794	3.805	3.757	3.8	3.741	3.803	3.795	3.639	4.007	3.587	3.782	3.763	3.574	4.175	3.754
	3.802	3.829	3.981	3.808	3.627	3.807	3.794	3.772	4.09	3.914	3.782	3.782	3.69	3.73	3.607
	3.799	3.849	3.647	3.827	3.804	3.805	3.798	3.802	3.978	3.612	3.827	3.779	4.004	3.667	3.7
	3.831	3.867	3.757	3.859	3.88	3.808	3.787	3.846	4.135	3.801	3.79	3.789	3.749	3.734	3.624
	3.809	3.818	3.929	3.806	3.806	3.828	3.822	3.85	3.908	3.685	3.778	3.793	3.625	3.892	3.72
	3.794	3.801	3.783	3.816	3.344	3.809	3.804	3.808	3.987	3.993	3.818	3.786	3.831	3.266	3.712
	3.803	3.851	3.838	3.795	3.517	3.834	3.841	3.958	3.961	3.526	3.787	3.81	3.81	3.891	3.711
	3.787	3.846	3.962	3.774	3.641	3.809	3.808	3.801	4.504	3.488	3.796	3.783	3.647	4.08	3.763
	3.807	3.927	3.851	3.906	3.776	3.796	3.78	3.599	3.692	3.751	3.798	3.789	3.712	3.743	3.745
	3.789	3.838	3.689	3.808	3.722	3.793	3.79	3.719	3.918	3.847	3.796	3.769	3.817	3.868	3.775
	3.791	3.81	3.735	3.847	3.757	3.785	3.782	3.785	4.167	3.588	3.799	3.783	3.709	3.794	3.723
	3.789	3.807	3.821	3.809	3.776	3.822	3.818	4.034	3.81	3.829	3.77	3.807	3.88	4.044	3.67
	3.791	3.83	3.805	3.803	3.78	3.833	3.834	3.829	3.864	3.536	3.799	3.793	3.833	3.839	3.715
	3.815	3.824	3.599	3.942	3.802	3.807	3.795	3.681	3.873	3.547	3.803	3.81	3.814	3.916	3.751
	3.795	3.788	3.921	3.771	3.793	3.815	3.805	3.953	3.807	3.635	3.798	3.888	3.493	4.101	3.524
	3.788	3.798	3.742	3.781	3.798	3.819	3.812	3.881	5.007	3.701	3.805	3.844	3.551	6.503	3.687
	3.812	3.834	3.856	3.988	3.789	3.816	3.807	3.879	3.667	3.813	3.809	3.805	3.714	3.539	3.579
	3.806	3.854	3.761	3.822	3.815	3.843	3.825	3.905	4.796	3.766	3.81	3.842	3.725	8.053	3.761
	3.809	3.852	3.693	3.82	3.812	3.821	3.808	3.855	5.138	3.649	3.816	3.781	3.691	3.766	3.735
	3.793	3.841	3.768	3.856	3.783	3.806	3.797	4.014	3.774	3.668	3.823	3.771	3.749	4.7	3.718
	3.785	3.821	3.627	3.759	3.766	3.805	3.795	4.061	4.582	3.864	3.808	3.766	4.041	3.231	3.659
	3.809	3.815	3.812	3.804	3.789	3.806	3.796	3.891	3.658	3.493	3.802	3.767	3.927	4.51	3.699
	3.794	3.819	3.551	3.806	3.772	3.803	3.793	3.96	4.405	3.943	3.809	3.791	3.886	5.567	3.699
	3.777	3.822	3.67	3.823	3.749	3.8	3.791	3.993	4.262	3.579	3.811	3.794	3.727	7.728	3.669
	3.796	3.837	3.687	3.804	3.819	3.807	3.808	3.846	4.164	3.921	3.784	3.785	4.108	8.194	3.657
	3.821	3.846	3.904	3.873	3.84	3.807	3.789	3.629	4.445	3.547	3.805	3.786	3.577	5.829	3.705
	3.811	3.83	3.949	3.842	3.762	3.801	3.787	3.739	3.787	3.686	3.796	3.775	3.606	5.254	3.664
	3.812	3.868	3.736	3.819	3.807	3.805	3.788	3.889	4.048	3.673	3.783	3.791	3.688	10.68	3.686
	3.797	3.805	3.665	3.815	3.804	3.808	3.792	4.112	3.612	3.809	3.815	3.787	3.952	4.445	3.748
	3.78	3.801	3.721	3.823	3.786	3.802	3.79	3.725	3.892	4.025	3.785	3.753	3.884	14.689	3.676
	3.807	3.806	3.698	3.829	3.805	3.81	3.798	3.928	3.881	3.533	3.807	3.778	3.798	12.43	3.782
	3.802	3.801	3.979	3.843	3.836	3.806	3.801	3.742	3.834	3.792	3.802	3.731	3.681	8.359	3.556
	3.792	3.778	3.81	3.765	3.781	3.81	3.8	3.968	3.77	3.515	3.824	3.794	3.861	6.247	3.754
	3.793	3.849	3.955	3.838	3.803	3.819	3.814	3.772	3.738	4.326	3.804	3.8	3.849	5.043	3.687
	3.804	3.796	3.891	3.782	3.803	3.834	3.828	3.776	3.858	3.668	3.784	3.799	3.734	6.1	3.64
	3.791	3.814	3.883	3.776	3.772	3.793	3.775	3.82	3.767	3.959	3.803	3.799	3.7	8.089	3.67
	3.809	3.851	3.803	3.856	3.809	3.805	3.792	3.891	3.836	3.573	3.79	3.805	3.764	5.55	3.676
	3.803	3.827	3.712	3.859	3.805	3.806	3.795	3.828	3.913	3.666	3.792	3.764	3.657	7.401	3.655
	3.787	3.86	3.504	3.812	3.783	3.807	3.797	3.901	3.911	3.841	3.79	3.775	3.658	6.191	3.638
	3.806	3.856	3.957	3.872	3.802	3.806	3.791	3.601	3.861	3.906	3.801	3.789	4.067	5.96	3.723
	3.8	3.837	3.722	3.805	3.796	3.804	3.789	3.875	3.848	3.481	3.795	3.81	3.458	4.764	3.696
	3.782	3.823	3.797	3.847	3.778	3.797	3.787	3.887	3.903	3.462	3.791	3.784	3.841	4.009	3.66
	3.787	3.843	3.778	3.813	3.791	3.799	3.786	3.893	3.844	3.647	3.824	3.797	3.998	5.065	3.683
	3.81	3.818	3.858	3.805	3.799	3.807	3.796	3.931	3.933	3.6	3.813	3.802	3.897	3.131	3.744
	3.787	3.852	3.858	3.804	3.785	3.805	3.792	3.908	3.825	3.609	3.804	3.792	3.852	4.398	3.715
	3.826	3.848	3.975	3.857	3.816	3.807	3.792	3.866	3.883	3.548	3.815	3.796	3.813	3.426	3.65
	3.81	3.826	3.924	3.947	3.774	3.802	3.788	3.767	3.904	3.597	3.787	3.802	3.617	4.406	3.669
	3.801	3.852	3.681	3.692	3.791	3.803	3.796	3.822	3.88	3.382	3.809	3.799	3.832	4.895	3.672
	3.798	3.854	3.925	3.825	3.782	3.804	3.799	3.847	3.911	3.638	3.802	3.796	3.985	4.247	3.783
	3.812	3.856	3.818	3.823	3.808	3.806	3.795	3.778	3.671	3.518	3.791	3.794	3.756	4.777	3.66
	3.806	3.847	3.916	3.887	3.803	3.805	3.806	3.595	3.918	3.587	3.816	3.786	3.697	3.612	3.769
	3.804	3.823	3.731	3.709	3.782	3.818	3.81	3.451	3.856	3.416	3.81	3.785	3.919	3.235	3.751
	3.79	3.804	3.57	3.841	3.765	3.809	3.797	3.638	3.965	3.45	3.8	3.828	4.036	4.153	3.715
	3.795	3.812	3.811	3.728	3.774	3.808	3.801	3.896	3.841	3.519	3.79	3.775	3.556	4.41	3.684
	3.795	3.81	3.898	3.753	3.777	3.809	3.799	3.799	3.877	3.385	3.793	3.791	3.691	3.98	3.694
	3.797	3.816	3.974	3.894	3.804	3.8	3.795	3.705	4.069	3.615	3.798	3.759	3.765	2.897	3.697
	3.806	3.794	3.741	3.733	3.796	3.788	3.785	3.617	3.795	3.383	3.81	3.794	3.864	2.556	3.682
	3.783	3.831	3.812	3.716	3.777	3.794	3.791	3.962	3.645	3.471	3.787	3.784	3.676	5.02	3.664
	3.789	3.846	3.988	3.842	3.788	3.805	3.8	3.782	4.337	3.704	3.83	3.809	3.919	4.725	3.698
	3.799	3.856	3.721	3.786	3.782	3.808	3.804	3.801	4.12	3.56	3.802	3.784	3.878	4.641	3.466
	3.811	3.839	3.912	3.792	3.825	3.804	3.803	3.849	3.767	3.716	3.814	3.773	3.806	5.171	3.666
	3.81	3.84	3.87	4.065	3.819	3.805	3.804	3.786	4.028	3.378	3.811	3.78	3.821	4.712	3.562
	3.808	3.864	3.63	3.963	3.816	3.805	3.802	3.981	3.735	3.799	3.793	3.785	3.976	6.828	3.664
	3.801	3.815	3.758	3.814	3.765	3.805	3.805	3.927	3.968	3.487	3.803	3.783	4.014	3.632	3.599
	3.781	3.831	3.655	3.8	3.772	3.805	3.8	3.802	3.802	3.543	3.805	3.791	3.912	7.352	3.712
	3.784	3.832	3.685	3.783	3.792	3.803	3.792	3.81	4.237	3.744	3.775	3.785	3.751	5.682	3.632
	3.8	3.822	3.923	3.805	3.775	3.808	3.804	3.874	3.855	3.545	3.792	3.801	3.675	6.517	3.651
	3.788	3.799	3.909	3.681	3.796	3.804	3.795	4.016	3.884	3.745	3.785	3.801	3.946	6.136	3.665
	3.807	3.845	3.957	3.79	3.81	3.808	3.792	3.7	3.837	3.351	3.783	3.782	3.935	7.038	3.588
	3.808	3.782	3.818	3.831	3.787	3.804	3.794	4.003	4.134	3.791	3.764	3.752	4.008	8.535	3.681
	3.775	3.793	3.856	3.75	3.765	3.81	3.796	3.852	3.938	3.441	3.789	3.771	3.704	9.643	3.7
	3.791	3.785	3.821	3.796	3.79	3.801	3.792	4.009	3.904	3.74	3.81	3.815	3.901	6.1	3.696
	3.799	3.862	3.795	3.893	3.798	3.802	3.794	3.834	4.042	3.451	3.833	3.809	3.659	9.78	3.703
	3.791	3.845	3.638	3.832	3.813	3.803	3.782	3.945	3.933	3.612	3.815	3.779	3.715	3.397	3.677
	3.782	3.782	3.822	3.777	3.797	3.806	3.788	3.766	4.067	3.408	3.813	3.762	3.979	4.258	3.575
	3.787	3.848	3.896	3.843	3.788	3.804	3.797	3.725	3.754	3.546	3.799	3.79	3.81	8.531	3.674
	3.788	3.798	3.807	3.789	3.774	3.807	3.79	3.567	4.147	3.705	3.805	3.794	3.831	5.104	3.596
	3.785	3.777	3.677	3.752	3.777	3.804	3.799	3.783	3.818	3.317	3.794	3.788	3.949	2.919	3.662
	3.812	3.801	3.992	3.817	3.804	3.805	3.796	3.766	3.845	3.411	3.794	3.78	3.91	7.891	3.719
	3.791	3.833	3.642	3.812	3.788	3.803	3.791	3.761	3.733	3.488	3.791	3.809	3.72	3.648	3.686
	3.781	3.808	3.811	3.792	3.769	3.799	3.787	3.791	4.957	3.843	3.81	3.788	3.741	5.894	3.668
	3.769	3.806	3.781	3.792	3.762	3.792	3.783	3.663	4.551	3.222	3.813	3.766	3.912	3.849	3.732
	3.809	3.859	3.634	3.831	3.806	3.831	3.828	3.867	3.662	3.482	3.8	3.782	3.865	4.248	3.622
	3.81	3.845	3.898	3.869	3.81	3.796	3.807	3.605	4.361	3.428	3.799	3.794	3.713	3.901	3.64
	3.8	3.849	3.882	3.832	3.79	3.789	3.779	3.637	3.577	3.103	3.794	3.792	3.598	3.904	3.695
	3.787	3.815	3.706	3.794	3.78	3.825	3.822	3.775	3.751	3.542	3.792	3.763	3.605	3.584	3.618
	3.799	3.862	3.493	3.801	3.804	3.808	3.807	3.643	3.811	3.405	3.79	3.755	3.822	3.886	3.794
	3.792	3.813	3.881	3.791	3.78	3.814	3.807	3.757	3.772	3.649	3.762	3.754	3.779	3.308	3.445
	3.796	3.84	3.742	3.793	3.792	3.826	3.825	3.615	3.853	3.468	3.784	3.81	3.865	3.944	3.663
	3.772	3.794	3.651	3.779	3.769	3.821	3.807	3.828	3.793	3.44	3.807	3.779	3.939	3.924	3.732
	3.812	3.862	3.917	3.83	3.824	3.814	3.803	3.613	3.848	3.517	3.786	3.765	3.784	3.905	3.786
	3.811	3.849	3.731	3.83	3.818	3.809	3.795	3.862	3.756	3.649	3.791	3.78	3.773	3.797	3.735
	3.8	3.815	3.709	3.82	3.807	3.804	3.802	3.832	3.81	3.376	3.799	3.746	3.666	3.213	3.835
	3.794	3.807	3.474	3.771	3.793	3.807	3.798	3.704	3.827	4.019	3.806	3.774	3.695	3.395	3.737
	3.785	3.838	3.73	3.749	3.79	3.802	3.787	3.78	3.842	3.272	3.793	3.727	3.793	3.439	3.775
	3.791	3.848	3.46	3.87	3.815	3.813	3.804	3.943	3.844	3.549	3.801	3.786	3.906	3.229	3.798
	3.82	3.862	3.62	3.809	3.818	3.805	3.793	3.716	3.856	3.703	3.78	3.802	3.803	3.329	3.845
	3.805	3.854	3.82	3.763	3.847	3.809	3.795	3.763	3.873	3.605	3.79	3.832	3.785	4.411	3.786
	3.803	3.834	3.877	3.832	3.768	3.809	3.806	3.958	3.832	3.755	3.792	3.799	3.82	2.729	3.935
	3.794	3.858	3.824	3.808	3.78	3.841	3.83	3.685	3.883	3.434	3.807	3.778	3.818	5.487	3.678
	3.774	3.831	3.658	3.775	3.754	3.805	3.798	3.677	3.808	3.645	3.849	3.817	3.784	2.612	3.9
	3.801	3.849	3.683	3.818	3.775	3.807	3.8	3.806	3.886	3.583	3.805	3.788	3.857	4.048	3.981
	3.815	3.835	3.844	3.859	3.814	3.805	3.793	3.814	3.899	3.725	3.808	3.802	3.835	3.901	3.845
	3.795	3.85	3.88	3.849	3.801	3.807	3.797	3.634	3.84	3.501	3.83	3.804	3.611	3.77	3.651
	3.806	3.847	3.836	3.875	3.803	3.807	3.8	3.751	3.811	3.514	3.786	3.8	3.796	3.758	3.756
	3.825	3.858	3.998	3.839	3.822	3.808	3.802	3.962	3.841	3.613	3.804	3.802	3.617	3.55	3.941
	3.798	3.864	3.712	3.822	3.795	3.804	3.796	3.748	3.799	3.52	3.792	3.774	3.611	3.472	3.735
	3.805	3.848	3.989	3.867	3.801	3.795	3.802	3.564	3.86	3.331	3.798	3.758	3.808	3.36	3.729
	3.791	3.817	3.968	3.812	3.784	3.82	3.822	3.663	3.917	3.787	3.812	3.787	3.666	3.8	3.717
	3.797	3.83	3.738	3.832	3.787	3.795	3.798	3.853	3.886	3.52	3.807	3.792	3.929	3.207	3.763
	3.827	3.844	3.942	3.82	3.826	3.815	3.82	4.021	3.869	3.69	3.814	3.787	3.81	3.812	3.753
	3.8	3.863	3.678	3.849	3.794	3.806	3.807	3.985	3.733	3.378	3.803	3.798	3.765	3.786	3.8
	3.789	3.837	3.657	3.841	3.805	3.794	3.794	3.785	3.977	3.54	3.814	3.814	3.988	4.227	3.844
	3.793	3.822	3.826	3.793	3.812	3.818	3.817	3.808	3.847	3.57	3.805	3.815	3.713	3.857	4.081
	3.815	3.859	3.569	3.85	3.811	3.812	3.813	3.628	3.941	3.599	3.793	3.73	3.646	3.045	3.8
	3.783	3.829	3.661	3.84	3.797	3.806	3.806	3.75	3.815	3.579	3.804	3.767	4.056	4.442	3.829
	3.801	3.828	3.748	3.869	3.819	3.807	3.804	3.763	3.898	3.526	3.803	3.762	3.827	3.452	3.809
	3.796	3.858	3.915	3.862	3.798	3.805	3.802	3.937	4.058	3.638	3.82	3.836	3.947	3.936	3.882
	3.81	3.851	3.746	3.838	3.816	3.807	3.793	3.807	3.884	3.383	3.769	3.812	3.712	3.93	3.801
	3.813	3.848	3.755	3.84	3.823	3.805	3.79	3.788	3.798	3.742	3.792	3.824	3.695	3.187	3.965
	3.8	3.799	3.707	3.808	3.786	3.805	3.786	3.686	3.893	3.361	3.803	3.778	3.74	2.753	3.816
	3.79	3.816	3.77	3.832	3.799	3.806	3.798	3.802	3.884	3.54	3.782	3.777	3.735	3.624	3.854
	3.797	3.843	3.774	3.798	3.8	3.808	3.799	3.943	3.899	3.519	3.819	3.795	3.832	3.837	3.821
	3.795	3.828	3.779	3.824	3.798	3.806	3.793	3.74	3.764	3.684	3.838	3.809	3.984	3.891	3.917
	3.825	3.831	3.772	3.872	3.828	3.797	3.789	3.705	3.951	3.642	3.829	3.809	3.801	4.292	3.597
	3.8	3.826	3.56	3.839	3.794	3.799	3.791	3.681	3.852	3.463	3.799	3.776	3.708	4.228	3.773
	3.797	3.807	3.832	3.784	3.798	3.803	3.79	3.829	3.872	3.523	3.778	3.786	3.633	3.319	3.786
	3.798	3.842	3.833	3.846	3.819	3.803	3.788	3.743	3.82	3.192	3.787	3.791	3.726	4.126	3.661
	3.801	3.822	3.621	3.884	3.798	3.805	3.789	3.788	3.857	4	3.808	3.786	3.667	3.429	3.998
	3.793	3.829	3.89	3.836	3.789	3.805	3.793	3.861	3.806	3.361	3.768	3.785	3.798	3.858	3.638
	3.814	3.851	3.816	3.958	3.828	3.81	3.792	3.712	3.856	3.604	3.849	3.818	3.78	2	4.214
	3.792	3.863	3.959	3.793	3.798	3.82	3.817	4.033	3.837	3.416	3.849	3.811	3.813	4.46	4.05
	3.805	3.818	4.036	3.88	3.786	3.819	3.815	3.986	3.828	3.731	3.811	3.773	3.848	3.89	3.53
	3.831	3.847	3.746	3.818	3.84	3.822	3.814	3.814	3.841	3.476	3.802	3.828	3.822	4.139	4.055
	3.808	3.838	3.975	4.027	3.795	3.8	3.787	3.501	3.824	4.122	3.794	3.829	3.728	4.318	4.025
	3.814	3.827	3.838	3.788	3.838	3.808	3.788	3.68	3.782	3.258	3.798	3.803	3.643	2.495	3.758
	3.803	3.837	3.87	3.903	3.821	3.808	3.794	3.763	3.886	3.603	3.832	3.799	4.004	3.317	3.917
	3.836	3.846	3.861	3.772	3.84	3.803	3.792	3.787	3.786	3.668	3.801	3.792	3.697	4.247	3.71
	3.798	3.83	3.794	4.035	3.818	3.804	3.787	3.613	3.891	3.727	3.804	3.801	3.677	3.996	3.918
	3.796	3.809	3.68	3.825	3.81	3.803	3.794	3.921	3.799	3.374	3.784	3.791	3.899	4.825	3.588
	3.777	3.809	3.754	3.867	3.774	3.806	3.796	3.82	3.803	3.226	3.802	3.782	3.576	3.699	3.714
	3.77	3.818	3.823	3.834	3.774	3.808	3.805	3.808	3.778	3.697	3.783	3.808	3.791	4.576	3.823
	3.779	3.808	3.667	3.767	3.796	3.804	3.788	3.76	3.83	3.466	3.806	3.783	3.726	5.222	3.839
	3.79	3.827	3.985	3.916	3.787	3.806	3.791	3.854	3.858	3.349	3.78	3.772	4.009	6.125	3.873
	3.785	3.781	3.827	3.824	3.787	3.806	3.799	3.858	3.769	3.26	3.789	3.79	3.551	3.504	3.858
	3.802	3.82	3.697	3.913	3.764	3.805	3.794	3.829	3.765	3.532	3.808	3.773	3.831	5.079	3.866
	3.787	3.811	3.852	3.879	3.781	3.804	3.791	3.689	3.819	3.085	3.77	3.789	3.721	3.461	3.683
	3.795	3.828	3.79	3.863	3.8	3.805	3.797	3.987	3.89	3.266	3.807	3.8	3.924	4.164	3.702
	3.793	3.822	3.812	3.952	3.806	3.801	3.795	4.022	3.722	3.452	3.793	3.739	3.872	3.441	3.796
	3.788	3.804	3.687	3.984	3.76	3.808	3.799	3.636	3.855	3.468	3.795	3.786	3.614	3.929	3.674
	3.779	3.77	3.728	4.237	3.791	3.807	3.798	3.737	3.742	3.225	3.781	3.779	3.739	2.785	3.873
	3.795	3.822	3.731	3.867	3.81	3.804	3.802	3.751	3.796	3.337	3.765	3.778	3.691	4.684	3.514
	3.799	3.864	3.901	3.887	3.78	3.804	3.803	3.898	3.775	3.529	3.783	3.762	4.065	2.977	3.976
	3.789	3.854	3.878	3.866	3.835	3.83	3.831	3.894	4.112	3.455	3.834	3.824	3.856	4.819	3.743
	3.808	3.866	4.012	4.095	3.709	3.794	3.79	3.679	3.729	3.037	3.8	3.787	3.745	3.07	3.804
	3.798	3.864	3.769	3.648	3.734	3.806	3.799	3.83	3.868	3.707	3.772	3.785	3.805	3.938	3.762
	3.792	3.824	3.867	3.896	3.784	3.799	3.799	4.084	3.828	3.488	3.757	3.782	3.687	7.548	3.709
	3.802	3.848	3.735	3.869	3.784	3.833	3.827	3.675	3.868	3.46	3.843	3.825	3.781	4.205	4.152
	3.8	3.857	4.082	3.728	3.818	3.803	3.801	3.743	3.847	3.279	3.796	3.801	3.779	3.38	3.757
	3.79	3.817	3.688	3.807	3.766	3.819	3.808	3.876	3.807	3.734	3.733	3.764	3.618	2.392	3.985
	3.812	3.826	3.723	3.825	3.827	3.804	3.79	3.869	3.805	2.952	3.8	3.802	3.843	4.973	3.966
	3.801	3.84	3.785	3.791	3.805	3.807	3.8	3.859	3.83	3.644	3.785	3.79	3.863	4.216	3.756
	3.797	3.832	3.671	3.818	3.805	3.819	3.788	3.739	3.811	3.335	3.777	3.765	3.728	6.503	3.572
	3.797	3.837	3.868	3.852	3.811	3.819	3.81	3.922	3.816	3.428	3.803	3.789	3.993	3.319	4.098
	3.807	3.832	3.924	3.975	3.819	3.816	3.805	3.777	3.854	3.41	3.786	3.796	3.842	5.163	3.569
	3.801	3.828	3.708	3.733	3.809	3.811	3.803	3.62	3.818	3.295	3.794	3.748	3.724	5.029	3.887
	3.817	3.862	3.945	3.856	3.828	3.821	3.799	3.943	3.821	3.844	3.809	3.791	3.759	3.874	3.732
	3.824	3.847	3.756	3.843	3.827	3.819	3.81	3.808	3.838	3.026	3.798	3.784	3.75	3.982	3.72
	3.804	3.827	3.819	3.845	3.799	3.789	3.779	4.043	3.817	3.101	3.805	3.771	3.889	3.396	3.708
	3.807	3.853	3.599	3.836	3.809	3.806	3.796	3.844	3.838	3.691	3.79	3.775	3.658	3.208	3.641
	3.798	3.854	3.853	3.857	3.804	3.801	3.795	3.845	3.815	3.189	3.794	3.786	3.583	4.436	3.8
	3.791	3.837	3.839	3.818	3.789	3.793	3.787	3.786	3.863	3.58	3.813	3.791	3.867	3.939	3.531
	3.821	3.85	3.709	3.805	3.82	3.805	3.797	4.022	3.693	3.454	3.814	3.773	3.898	4.095	3.564
	3.807	3.825	3.82	3.808	3.811	3.805	3.796	3.676	3.979	3.448	3.797	3.781	3.854	2.746	3.788
	3.814	3.839	3.73	3.796	3.817	3.806	3.791	3.768	3.787	3.596	3.798	3.778	3.932	3.076	3.794
	3.835	3.85	3.763	3.855	3.835	3.807	3.795	3.893	3.841	3.394	3.808	3.776	3.878	3.593	3.844
	3.806	3.864	3.888	3.931	3.807	3.806	3.793	3.961	3.801	3.427	3.79	3.784	3.825	3.036	3.808
	3.815	3.859	3.66	3.868	3.818	3.805	3.79	3.709	3.798	3.337	3.798	3.779	3.917	3.938	3.909
	3.82	3.838	3.917	3.757	3.821	3.806	3.8	3.778	3.8	3.677	3.827	3.807	3.542	3.772	3.73
	3.804	3.851	3.483	3.819	3.801	3.805	3.8	3.943	3.797	3.206	3.784	3.76	3.917	3.744	3.871
	3.788	3.848	3.805	3.767	3.794	3.806	3.795	3.844	3.871	3.24	3.791	3.754	3.927	3.787	3.782
	3.786	3.8	3.69	3.803	3.789	3.806	3.787	3.818	3.738	3.264	3.784	3.773	3.729	4.123	3.746
	3.802	3.812	3.502	3.795	3.796	3.808	3.799	3.762	3.779	3.748	3.774	3.803	3.625	4.446	3.829
	3.813	3.788	3.782	3.847	3.809	3.805	3.797	3.797	3.815	3.446	3.783	3.78	3.926	5.543	3.636
	3.813	3.831	3.9	3.823	3.804	3.813	3.798	3.859	3.928	3.213	3.793	3.787	3.644	3.322	4.152
	3.803	3.789	3.903	3.747	3.818	3.819	3.811	4.137	3.822	3.219	3.791	3.793	3.468	3.368	3.937
	3.808	3.836	3.967	3.886	3.813	3.804	3.794	3.655	3.829	3.439	3.791	3.755	3.616	4.954	4.079
	3.79	3.813	3.775	3.792	3.806	3.813	3.801	3.88	3.781	3.481	3.82	3.822	3.696	4.079	3.884
	3.794	3.831	3.71	3.881	3.79	3.814	3.818	3.875	3.832	3.531	3.783	3.789	3.707	3.397	3.986
	3.788	3.812	3.494	3.792	3.8	3.789	3.791	3.905	3.783	3.178	3.764	3.812	3.765	2.46	3.724
	3.774	3.809	3.919	3.793	3.791	3.794	3.789	3.691	3.84	3.252	3.788	3.773	4.121	3.113	3.686
	3.788	3.839	3.704	3.807	3.792	3.81	3.804	3.632	3.89	3.83	3.808	3.751	3.968	3.861	3.521
	3.801	3.832	3.742	3.75	3.804	3.807	3.802	3.76	3.863	3.338	3.783	3.762	3.626	3.716	3.514
	3.797	3.825	3.847	3.762	3.803	3.807	3.796	3.874	3.809	3.555	3.797	3.749	3.79	3.575	3.604
	3.799	3.817	3.899	3.835	3.8	3.806	3.798	3.846	3.789	3.306	3.799	3.747	3.642	3.812	3.7
	3.801	3.839	3.8	3.916	3.803	3.809	3.798	4.006	3.829	3.693	3.785	3.787	3.628	3.483	3.646
	3.792	3.824	3.652	3.843	3.806	3.807	3.794	3.921	3.818	3.331	3.811	3.828	3.762	3.877	3.76
	3.805	3.861	3.851	3.889	3.814	3.808	3.787	3.756	3.808	3.443	3.771	3.761	3.848	3.683	3.683
	3.797	3.819	4.005	3.666	3.787	3.803	3.794	3.812	3.815	3.534	3.8	3.793	3.918	4.351	3.748
	3.8	3.835	3.865	3.888	3.807	3.804	3.793	3.847	3.852	3.389	3.778	3.806	3.734	4.134	3.523
	3.792	3.845	3.894	4.072	3.797	3.807	3.784	3.937	3.769	3.297	3.789	3.801	3.646	4.384	3.683
	3.807	3.84	3.992	3.859	3.806	3.806	3.798	3.855	3.802	3.232	3.795	3.779	3.746	3.905	3.832
	3.81	3.843	3.83	3.825	3.754	3.806	3.789	3.786	3.767	3.761	3.831	3.796	3.778	4.294	3.745
	3.805	3.823	3.723	3.939	3.87	3.809	3.794	3.857	3.811	3.082	3.81	3.773	3.852	5.317	3.637
	3.788	3.849	3.791	3.837	3.762	3.807	3.786	3.735	3.819	3.286	3.795	3.783	3.678	5.355	3.651
	3.792	3.854	3.76	3.834	3.757	3.804	3.79	3.77	3.881	3.447	3.817	3.805	3.873	5.538	3.775
	3.805	3.871	3.865	3.86	3.807	3.804	3.798	3.882	3.768	3.278	3.807	3.774	3.949	4.211	3.652
	3.77	3.815	3.844	3.815	3.774	3.805	3.784	3.928	3.875	3.06	3.783	3.782	3.647	3.493	3.684
	3.808	3.841	3.724	3.857	3.812	3.806	3.789	3.635	3.806	3.403	3.807	3.8	3.731	3.475	3.728
	3.833	3.842	3.671	3.862	3.831	3.801	3.798	4.058	4.005	3.621	3.798	3.757	4.045	3.614	3.652
	3.797	3.812	3.791	3.794	3.785	3.804	3.793	4.048	3.738	3.167	3.785	3.756	3.681	3.831	3.72
	3.809	3.791	3.843	3.808	3.814	3.828	3.827	3.775	3.946	3.362	3.776	3.777	3.815	3.703	3.642
	3.799	3.799	3.727	3.793	3.789	3.817	3.81	3.82	3.857	3.159	3.784	3.781	3.823	3.65	3.585
	3.794	3.815	4.003	3.783	3.81	3.805	3.804	3.667	3.711	3.143	3.786	3.759	3.781	3.833	3.764
	3.784	3.826	3.839	3.814	3.785	3.806	3.797	3.716	4.354	3.397	3.763	3.779	3.852	3.577	3.734
	3.807	3.847	3.606	3.802	3.835	3.805	3.8	3.912	3.704	3.277	3.817	3.777	3.757	2.679	3.912
	3.777	3.836	3.885	3.832	3.788	3.807	3.797	3.664	3.738	3.185	3.871	3.786	3.935	4.703	3.793
	3.794	3.878	3.566	3.867	3.806	3.808	3.794	3.749	3.678	3.246	3.855	3.799	3.714	1.182	3.624
	3.791	3.859	3.819	3.812	3.82	3.813	3.803	3.918	3.847	3.354	3.821	3.786	3.674	3.353	3.527
	3.785	3.844	3.635	3.765	3.798	3.803	3.787	3.672	3.955	3.457	3.83	3.804	3.752	3.629	3.946
	3.787	3.825	3.643	3.912	3.782	3.81	3.804	4.021	4.418	2.885	3.786	3.79	3.833	4.461	3.694
	3.797	3.849	3.827	3.787	3.799	3.819	3.82	4.001	4.861	3.386	3.831	3.822	3.784	3.855	3.716
	3.791	3.824	3.883	3.852	3.788	3.831	3.829	3.615	3.672	3.657	3.789	3.746	4.007	3.387	3.665
	3.792	3.829	3.746	3.894	3.797	3.803	3.803	3.634	3.806	3.248	3.777	3.781	3.858	3.962	3.644
	3.802	3.807	3.857	3.78	3.816	3.801	3.798	3.892	4.235	3.47	3.799	3.772	3.805	3.883	3.715
	3.796	3.85	3.783	3.931	3.802	3.807	3.808	3.645	4.161	3.469	3.791	3.766	3.666	3.753	3.692
	3.803	3.819	3.634	3.792	3.792	3.804	3.79	3.717	3.721	3.388	3.795	3.767	3.674	3.685	3.675
	3.826	3.834	3.883	3.827	3.847	3.805	3.791	3.813	3.836	3.657	3.801	3.788	3.758	3.646	3.73
	3.797	3.814	3.877	3.87	3.791	3.806	3.796	3.866	3.898	3.38	3.807	3.764	3.844	4.083	3.737
	3.797	3.803	3.833	3.816	3.809	3.805	3.797	3.574	3.843	3.525	3.794	3.775	3.65	3.322	3.773
	3.782	3.816	3.77	3.8	3.783	3.805	3.792	3.644	3.767	3.374	3.796	3.75	3.637	3.909	3.709
	3.792	3.794	3.817	3.78	3.8	3.806	3.798	3.764	3.829	3.715	3.875	3.807	3.919	3.423	3.788
	3.807	3.841	3.832	3.866	3.806	3.803	3.789	3.669	3.83	3.182	3.847	3.786	3.988	3.63	3.844
	3.793	3.824	3.717	3.79	3.791	3.805	3.79	3.855	3.82	3.345	3.792	3.817	3.912	3.021	3.71
	3.782	3.825	3.86	3.825	3.785	3.808	3.789	3.71	3.803	3.345	3.806	3.821	3.721	2.437	3.699
	3.791	3.822	3.764	3.791	3.787	3.803	3.784	3.733	3.828	3.544	3.791	3.822	3.608	3.705	3.923
	3.797	3.828	3.669	3.845	3.798	3.807	3.793	3.785	3.816	3.363	3.797	3.792	3.784	3.385	4.003
	3.806	3.824	4.14	3.84	3.807	3.805	3.798	3.86	3.766	3.33	3.838	3.858	3.776	2.549	3.82
	3.809	3.834	3.742	3.853	3.825	3.806	3.799	3.698	3.823	3.578	3.795	3.822	3.764	3.392	3.78
	3.796	3.833	3.781	3.812	3.794	3.797	3.786	3.661	3.774	3.392	3.815	3.799	3.724	7.234	3.798
	3.81	3.845	3.79	3.861	3.817	3.799	3.797	3.66	3.828	3.342	3.805	3.796	3.809	2.658	3.766
	3.806	3.849	3.891	3.835	3.814	3.814	3.803	3.829	3.8	3.478	3.819	3.771	3.938	5.781	3.865
	3.806	3.852	3.898	3.851	3.806	3.812	3.796	3.643	3.865	3.61	3.813	3.787	3.736	3.289	3.674
	3.797	3.816	3.561	3.811	3.805	3.806	3.803	3.792	3.697	3.313	3.806	3.78	3.726	3.854	4.044
	3.795	3.834	3.789	3.863	3.787	3.792	3.784	3.79	3.776	3.403	3.833	3.808	3.831	3.263	3.879
	3.803	3.82	3.889	3.897	3.792	3.804	3.794	3.867	3.915	3.474	3.831	3.771	3.78	4.17	3.753
	3.808	3.85	3.768	3.825	3.798	3.808	3.796	3.859	3.861	3.328	3.823	3.789	3.921	3.416	3.835
	3.81	3.803	3.914	3.903	3.797	3.807	3.794	3.735	3.807	2.982	3.788	3.787	3.629	4.025	3.69
	3.808	3.819	3.734	3.847	3.802	3.806	3.794	3.591	3.764	3.555	3.807	3.779	3.824	3.725	3.735
	3.82	3.853	3.963	3.906	3.836	3.805	3.8	3.88	3.812	3.538	3.808	3.77	3.692	3.884	3.704
	2.905	2.962	2.889	3.072	2.911	3.81	3.793	3.91	3.861	3.383	3.803	3.784	3.945	3.239	3.814
	3.794	3.773	3.865	3.785	3.788	3.817	3.795	3.751	3.826	3.246	3.804	3.779	3.792	4.557	3.656
	3.808	3.822	4.035	4.021	3.804	3.84	3.836	3.879	3.845	3.679	3.788	3.777	3.562	3.437	3.752
	3.791	3.84	3.978	3.981	3.803	3.805	3.8	3.708	3.798	3.235	3.793	3.767	3.762	4.751	3.735
	3.796	3.794	3.871	3.739	3.804	3.81	3.791	3.849	3.796	3.564	3.8	3.775	3.671	4.149	3.685
	3.795	3.822	3.843	3.917	3.813	3.805	3.789	3.878	3.868	3.24	3.774	3.788	3.695	3.715	3.721
	3.801	3.819	3.863	3.713	3.809	3.809	3.791	3.829	3.859	3.518	3.791	3.789	3.775	3.984	3.714
	3.8	3.817	3.632	4.029	3.806	3.799	3.782	3.859	3.786	3.451	3.813	3.819	3.957	4.686	3.746
	3.799	3.803	3.615	3.712	3.812	3.806	3.799	3.931	3.837	3.326	3.784	3.757	3.697	3.15	3.69
	3.801	3.82	3.724	3.969	3.813	3.81	3.798	3.673	3.91	3.554	3.78	3.761	3.651	4.489	3.584
	3.8	3.821	3.768	3.77	3.81	3.804	3.798	3.8	3.875	3.297	3.783	3.773	3.945	3.871	3.604
	3.799	3.835	4.005	3.792	3.809	3.82	3.818	3.876	3.815	3.608	3.796	3.806	3.667	3.928	3.767
	3.8	3.822	3.865	3.936	3.817	3.835	3.824	3.693	4.043	3.36	3.779	3.78	3.796	3.671	3.68
	3.798	3.815	3.746	3.714	3.79	3.792	3.789	3.843	3.693	3.537	3.8	3.788	3.775	6.767	3.762
	3.799	3.838	4.149	3.94	3.796	3.811	3.796	3.916	3.945	3.157	3.801	3.789	3.598	6.748	3.697
	3.805	3.842	3.883	3.781	3.827	3.805	3.798	3.792	3.972	3.421	3.793	3.807	3.622	4.292	3.69
	3.823	3.868	3.874	4.037	3.816	3.803	3.798	3.829	3.818	3.212	3.788	3.79	3.565	4.05	3.571
	3.792	3.817	3.889	3.605	3.788	3.805	3.792	3.737	4.413	3.561	3.82	3.817	3.697	4.497	3.753
	3.824	3.834	3.603	3.768	3.833	3.808	3.802	3.873	3.64	3.164	3.809	3.79	3.997	4.606	3.78
	3.806	3.85	4.006	3.716	3.815	3.804	3.801	3.724	4.045	3.235	3.799	3.79	3.72	3.776	3.685
	3.776	3.814	3.81	3.374	3.776	3.812	3.809	3.684	3.98	3.484	3.818	3.807	3.879	4.531	3.579
	3.79	3.852	3.769	4.348	3.802	3.807	3.809	3.849	5.062	3.505	3.802	3.752	3.962	3.735	3.845
	3.811	3.853	3.893	3.721	3.816	3.801	3.802	3.749	4.374	3.189	3.791	3.767	3.904	4.918	3.672
	3.822	3.86	3.813	3.845	3.826	3.792	3.791	3.719	3.717	3.309	3.773	3.794	3.71	3.697	3.762
	3.794	3.848	3.833	4.123	3.792	3.793	3.793	3.762	3.767	3.483	3.803	3.776	3.697	3.676	3.762
	3.804	3.815	3.711	3.972	3.809	3.813	3.806	3.551	4.032	3.333	3.805	3.801	3.952	5.187	3.614
	3.769	3.809	3.551	3.524	3.779	3.804	3.802	3.794	3.799	3.478	3.739	3.771	3.752	3.648	3.603
	3.799	3.829	3.718	3.939	3.807	3.821	3.812	3.925	3.755	3.289	3.785	3.822	3.836	4.578	4.011
	3.805	3.875	3.798	3.901	3.805	3.812	3.8	4.06	3.859	3.273	3.831	3.8	3.752	3.668	3.772
	3.799	3.802	3.923	3.738	3.814	3.804	3.8	3.913	3.749	3.381	3.792	3.811	3.624	3.922	3.748
	3.804	3.834	3.906	3.938	3.804	3.808	3.804	3.796	3.841	3.484	3.806	3.789	3.802	3.472	3.686
	3.803	3.822	3.703	3.75	3.812	3.805	3.805	3.664	3.751	3.159	3.817	3.777	3.971	3.618	3.826
	3.808	3.817	3.65	3.9	3.809	3.809	3.801	3.755	3.869	3.132	3.795	3.783	3.759	3.633	3.656
	3.804	3.79	3.765	3.785	3.814	3.806	3.806	3.984	3.718	3.603	3.782	3.779	3.799	3.839	3.675
	3.805	3.835	3.825	3.894	3.811	3.809	3.798	3.679	3.98	3.265	3.809	3.775	3.806	3.734	3.696
	3.81	3.801	3.825	3.789	3.808	3.805	3.798	3.962	3.702	3.506	3.802	3.786	4.158	3.987	3.743
	3.799	3.821	3.733	3.826	3.811	3.806	3.798	3.749	3.824	3.11	3.789	3.775	3.604	3.846	3.675
	3.809	3.841	3.804	3.832	3.804	3.807	3.81	3.664	3.748	3.662	3.781	3.792	3.549	4.608	3.561
	3.805	3.843	3.812	3.853	3.827	3.808	3.799	3.687	4.04	3.186	3.818	3.835	3.795	2.884	3.757
	3.811	3.839	3.89	3.819	3.819	3.807	3.802	3.659	3.878	3.168	3.86	3.838	3.734	4.694	3.721
	3.795	3.826	3.703	3.819	3.794	3.804	3.8	3.643	3.723	3.467	3.79	3.804	3.871	3.226	3.666
	3.788	3.806	3.788	3.805	3.785	3.809	3.803	3.901	3.862	3.465	3.821	3.771	3.702	4.42	3.702
	3.788	3.802	3.653	3.81	3.783	3.818	3.816	3.736	3.703	3.447	3.803	3.79	3.724	2.182	3.735
	3.784	3.82	3.731	3.807	3.783	3.809	3.812	3.634	3.929	3.357	3.791	3.774	3.901	3.505	3.737
	3.787	3.813	3.674	3.806	3.788	3.806	3.804	3.528	3.456	3.746	3.8	3.786	3.775	3.388	3.679
	3.824	3.862	3.802	3.862	3.826	3.789	3.79	3.892	4.244	3.229	3.798	3.787	3.8	3.996	3.735
	3.831	3.879	3.758	3.852	3.831	3.781	3.778	3.779	3.93	3.351	3.804	3.8	3.605	4.246	3.726
	3.803	3.87	3.846	3.76	3.805	3.808	3.803	3.999	3.716	3.533	3.803	3.799	3.781	2.692	3.826
	3.792	3.839	3.679	3.771	3.8	3.798	3.785	3.874	3.899	3.685	3.809	3.801	3.81	3.829	3.832
	3.783	3.841	3.699	3.811	3.786	3.809	3.799	4.06	3.895	3.207	3.821	3.805	3.8	2.464	3.635
	3.773	3.81	3.775	3.819	3.769	3.803	3.792	3.564	3.848	3.166	3.807	3.824	3.774	4.437	3.675
	3.792	3.813	3.782	3.86	3.783	3.802	3.793	3.973	3.906	3.355	3.785	3.787	3.756	3.232	3.729
	3.801	3.836	3.959	3.892	3.796	3.803	3.803	3.574	3.724	3.552	3.799	3.776	3.833	4.874	3.85
	3.79	3.821	3.778	3.813	3.774	3.804	3.791	3.838	3.898	3.285	3.798	3.77	3.666	4.338	3.71
	3.804	3.803	3.724	3.875	3.784	3.804	3.785	3.72	3.806	3.291	3.816	3.765	3.677	3.76	3.786
	3.805	3.817	3.772	3.844	3.801	3.806	3.797	3.817	3.927	3.662	3.798	3.772	3.857	3.995	3.691
	3.795	3.801	3.914	3.916	3.785	3.808	3.795	3.975	3.895	3.44	3.815	3.809	3.992	4.129	3.772
	3.798	3.836	3.738	3.969	3.815	3.802	3.792	3.756	3.794	3.424	3.79	3.8	3.539	3.427	3.681
	3.806	3.827	3.861	3.909	3.821	3.807	3.787	3.889	3.895	3.258	3.805	3.783	3.914	3.68	3.74
	3.807	3.832	3.755	4.135	3.818	3.808	3.797	3.511	3.696	3.675	3.772	3.774	3.852	4.09	3.733
	3.795	3.83	3.743	4.063	3.8	3.802	3.784	3.987	3.825	3.255	3.801	3.75	3.661	3.508	3.77
	3.821	3.846	3.897	4.287	3.837	3.801	3.78	3.603	3.742	3.105	3.793	3.761	4.008	4.257	3.725
	3.803	3.872	3.577	3.709	3.776	3.8	3.784	3.693	4.024	3.566	3.778	3.757	3.753	3.505	3.751
	3.808	3.874	3.957	4.024	3.796	3.805	3.787	3.56	3.815	3.311	3.791	3.778	3.74	4.937	3.604
	3.8	3.837	3.708	5.493	3.786	3.804	3.79	4.046	3.838	3.45	3.793	3.809	3.737	3.794	3.778
	3.813	3.865	3.877	4.204	3.819	3.806	3.79	3.88	3.777	3.279	3.784	3.78	3.395	4.185	3.558
	3.815	3.874	3.661	3.831	3.818	3.81	3.79	3.756	4.036	3.705	3.763	3.778	3.727	3.536	3.691
	3.787	3.809	3.615	4.169	3.764	3.802	3.788	3.723	3.678	3.494	3.782	3.771	3.72	4.5	3.596
	3.819	3.821	3.657	3.684	3.825	3.809	3.808	3.727	3.666	3.233	3.805	3.801	3.933	3.474	3.911
	3.829	3.864	3.963	4.01	3.821	3.799	3.797	3.694	4.339	3.241	3.789	3.784	3.677	4.994	3.688
	3.801	3.828	3.933	3.418	3.795	3.847	3.849	3.878	3.909	3.392	3.802	3.802	3.639	3.396	3.739
	3.802	3.825	3.753	4.23	3.805	3.817	3.813	3.622	6.423	3.124	3.787	3.78	3.721	3.536	3.514
	3.787	3.827	3.906	3.702	3.799	3.801	3.792	3.708	8.294	3.5	3.799	3.786	3.988	4.27	3.606
	3.814	3.852	3.755	3.804	3.81	3.824	3.821	4.009	3.389	3.255	3.802	3.782	3.835	3.062	3.65
	3.804	3.833	3.761	3.891	3.786	3.795	3.787	3.795	4.579	3.415	3.819	3.794	3.668	4.433	3.648
	3.792	3.863	3.784	3.868	3.81	3.8	3.791	3.505	3.643	3.502	3.786	3.795	3.598	3.807	3.764
	3.816	3.836	3.83	3.801	3.818	3.814	3.81	3.779	3.52	3.489	3.805	3.786	3.736	3.883	3.732
	3.796	3.84	3.724	3.818	3.809	3.8	3.797	3.839	4.07	3.17	3.73	3.771	3.828	4.242	3.629
	3.798	3.84	3.832	3.88	3.78	3.802	3.796	3.826	3.399	3.652	3.778	3.769	3.666	3.772	3.757
	3.769	3.807	3.667	3.91	3.73	3.806	3.795	3.738	4.467	3.038	3.786	3.764	3.603	3.492	3.721
	3.774	3.818	3.822	3.736	3.735	3.808	3.8	3.666	3.778	3.696	3.791	3.772	3.724	3.906	3.857
	3.8	3.819	3.775	4.169	3.762	3.805	3.799	3.761	4.302	3.32	3.797	3.785	3.827	4.023	3.734
	3.797	3.86	3.804	3.785	3.735	3.807	3.791	3.699	3.976	3.441	3.794	3.786	3.787	4.966	3.808
	3.805	3.837	3.886	4.379	3.705	3.815	3.801	3.748	3.563	3.332	3.784	3.788	3.782	3.795	3.822
	3.789	3.838	3.882	3.375	3.804	3.817	3.802	3.688	4.004	3.613	3.781	3.755	3.619	3.708	3.775
	3.81	3.836	3.781	4.948	3.692	3.808	3.794	3.941	4.125	3.423	3.793	3.789	3.756	4.951	3.665
	3.805	3.848	3.892	4.591	3.812	3.804	3.799	3.936	4.475	3.237	3.801	3.79	3.663	4.01	3.884
	3.798	3.849	4.046	3.963	3.863	3.806	3.796	3.674	3.668	3.527	3.782	3.79	3.736	4.557	3.618
	3.804	3.838	3.857	2.744	3.658	3.807	3.787	3.85	4.259	3.48	3.824	3.823	3.677	4.134	3.89
	3.838	3.832	3.702	3.96	3.884	3.805	3.794	3.741	3.516	3.282	3.778	3.799	3.771	2.998	3.563
	3.796	3.843	3.895	4.699	3.747	3.806	3.797	4.02	4.206	3.124	3.835	3.833	3.789	5.338	3.726
	3.805	3.843	3.918	3.911	3.852	3.815	3.816	3.819	3.602	3.793	3.794	3.785	3.746	4.905	3.794
	3.786	3.826	3.594	3.791	3.766	3.825	3.811	3.587	4.328	3.407	3.774	3.787	3.743	4.167	3.611
	2.963	3.013	3.061	3.172	2.937	3.808	3.792	3.716	3.437	3.191	3.778	3.775	3.882	4.663	3.758
	3.789	3.851	3.749	4.173	3.761	3.832	3.818	3.67	4.592	3.649	3.791	3.793	3.87	2.946	3.639
	3.808	3.86	3.674	3.873	3.768	3.807	3.792	3.885	2.857	3.555	3.792	3.782	3.738	6.053	3.679
	3.801	3.815	3.94	4.356	3.802	3.814	3.814	3.684	5.522	3.376	3.78	3.776	3.68	8.372	3.653
	3.788	3.824	3.778	4.264	3.788	3.83	3.838	3.898	3.61	3.645	3.809	3.796	3.846	4.139	3.699
	3.787	3.837	3.789	3.905	3.802	3.804	3.804	3.831	4.34	3.253	3.762	3.786	3.747	4.861	3.647
	3.788	3.823	3.687	3.951	3.808	3.82	3.818	3.742	3.783	3.381	3.779	3.774	3.566	6.596	3.694
	3.797	3.797	3.675	4.058	3.808	3.8	3.801	3.793	4.02	3.191	3.797	3.813	3.775	8.998	3.654
	3.801	3.852	3.973	3.841	3.778	3.815	3.815	3.895	3.873	3.437	3.806	3.788	3.95	6.602	3.609
	3.803	3.799	3.835	3.953	3.808	3.78	3.781	3.887	3.98	3.561	3.816	3.813	3.813	10.206	3.685
	3.788	3.855	3.638	3.837	3.766	3.798	3.799	3.899	3.428	3.404	3.796	3.786	3.913	8.325	3.636
	3.796	3.816	3.757	3.862	3.834	3.822	3.823	3.917	4.232	3.357	3.766	3.785	3.698	9.748	3.576
	3.789	3.819	3.919	3.942	3.795	3.807	3.807	3.729	4.113	3.497	3.789	3.785	3.784	6.53	3.728
	3.767	3.803	3.737	3.746	3.818	3.8	3.8	3.774	4.003	3.272	3.792	3.777	3.79	1.839	3.781
	3.789	3.835	3.824	3.815	3.819	3.793	3.78	3.72	3.888	3.648	3.796	3.773	3.824	8.719	3.768
	3.818	3.864	3.827	3.857	3.842	3.805	3.799	3.595	3.952	3.271	3.792	3.775	3.973	3.632	3.789
	3.798	3.83	3.881	3.756	3.836	3.806	3.797	3.926	3.813	3.735	3.789	3.771	3.973	3.25	3.714
	3.775	3.815	3.63	3.8	3.831	3.803	3.798	3.837	3.88	3.386	3.78	3.796	3.871	3.704	3.646
	3.796	3.806	3.92	3.911	3.8	3.807	3.792	3.683	3.828	3.599	3.792	3.815	3.566	3.923	3.739
	3.803	3.809	3.759	3.796	3.846	3.799	3.784	3.837	3.836	3.506	3.802	3.81	3.688	4.56	3.661
	3.794	3.826	3.896	3.812	3.786	3.805	3.792	3.914	3.715	3.454	3.809	3.8	3.787	4.298	3.722
	3.798	3.83	3.761	3.872	3.797	3.802	3.789	3.849	4.085	3.559	3.772	3.783	3.735	3.02	3.63
	3.804	3.8	3.839	3.757	3.809	3.809	3.794	3.996	3.924	3.495	3.792	3.775	3.72	4.413	3.782
	3.801	3.835	3.816	3.882	3.821	3.801	3.797	3.716	3.801	3.852	3.818	3.783	3.915	3.905	3.722
	3.83	3.827	3.817	3.769	3.891	3.805	3.798	3.767	3.882	3.24	3.77	3.775	3.876	5.195	3.755
	3.814	3.866	3.883	3.84	3.886	3.805	3.799	3.685	3.922	3.659	3.774	3.782	3.631	2.772	3.745
	3.817	3.86	3.684	3.585	3.847	3.8	3.786	3.854	3.881	3.345	3.799	3.779	3.862	4.002	3.644
	3.82	3.852	3.756	3.822	3.822	3.807	3.809	3.93	3.545	3.695	3.81	3.772	3.92	2.734	3.977
	3.819	3.824	3.917	3.839	3.816	3.828	3.827	3.798	4.467	3.412	3.809	3.792	3.837	5.782	3.742
	3.798	3.819	3.701	3.69	3.822	3.815	3.814	4.01	3.846	3.77	3.787	3.823	3.869	3.819	3.733
	3.803	3.817	3.73	3.625	3.79	3.795	3.811	3.912	4.299	3.404	3.812	3.777	3.873	5.344	3.624
	3.802	3.833	3.787	3.38	3.806	3.827	3.83	3.929	3.419	3.273	3.813	3.825	3.964	6.043	3.776
	3.802	3.823	3.756	3.813	3.815	3.795	3.789	3.729	4.436	3.136	3.803	3.834	3.797	4.794	3.622
	3.793	3.805	3.613	3.392	3.799	3.799	3.794	3.797	3.57	3.549	3.8	3.815	3.742	6.678	3.751
	3.799	3.814	3.774	4.124	3.801	3.822	3.81	3.713	4.072	3.279	3.809	3.79	3.71	10.097	3.715
	3.802	3.848	3.78	3.518	3.81	3.813	3.792	3.881	3.906	3.705	3.787	3.79	3.905	7.298	3.795
	3.801	3.825	3.77	2.932	3.816	3.801	3.791	3.865	4.923	3.244	3.8	3.788	3.842	8.718	3.682
	3.803	3.85	3.809	3.289	3.789	3.81	3.803	3.644	4.895	3.324	3.802	3.773	3.774	3.497	3.7
	3.81	3.854	3.795	4.1	3.814	3.805	3.802	3.992	3.393	3.56	3.824	3.773	3.94	5.196	3.733
	3.791	3.823	3.805	4.327	3.803	3.807	3.803	3.767	4.099	3.531	3.787	3.775	3.758	4.776	3.711
	3.807	3.861	3.985	2.642	3.814	3.811	3.812	3.828	4.385	3.413	3.772	3.759	3.6	1.191	3.645
	3.794	3.837	4.002	4.695	3.809	3.794	3.795	3.799	3.48	3.755	3.813	3.838	3.879	7.572	3.768
	3.798	3.843	3.698	2.989	3.797	3.808	3.805	3.784	2.786	3.61	3.817	3.826	3.764	3.844	3.741
	3.797	3.821	3.918	4.599	3.801	3.806	3.8	3.993	5.029	3.372	3.785	3.808	3.854	3.95	3.543
	3.804	3.861	3.919	2.718	3.797	3.818	3.816	3.855	4.142	3.488	3.822	3.829	3.841	3.447	3.844
	3.801	3.838	3.921	4.729	3.799	3.785	3.779	3.72	3.43	3.666	3.782	3.803	3.776	3.936	3.623
	3.804	3.828	3.804	3.331	3.787	3.806	3.806	3.855	4.535	3.636	3.827	3.8	3.726	1.24	3.637
	3.801	3.839	3.848	5.887	3.811	3.803	3.79	3.768	3.74	3.443	3.842	3.844	3.816	5.115	3.794
	3.807	3.837	3.754	3.529	3.794	3.799	3.794	3.825	3.945	3.685	3.833	3.816	3.642	4.013	3.909
	3.809	3.831	3.901	4.135	3.777	3.804	3.798	3.589	4.137	3.154	3.826	3.805	4.02	2.895	3.743
	3.791	3.817	3.889	3.897	3.767	3.802	3.79	3.707	3.754	3.688	3.829	3.805	3.941	2.245	3.833
	3.793	3.812	3.784	4.599	3.801	3.804	3.795	3.865	4.061	3.336	3.826	3.81	3.698	6.512	3.811
	3.795	3.855	4.137	5.062	3.764	3.808	3.796	3.731	3.66	3.759	3.844	3.859	3.987	5.325	3.883
	3.805	3.86	3.917	3.641	3.818	3.803	3.8	4.019	4.031	3.455	3.831	3.824	3.791	4.564	3.827
	3.806	3.851	3.612	3.98	3.799	3.803	3.784	3.649	3.662	3.485	3.835	3.802	3.997	3.018	3.8
	3.791	3.812	3.729	3.602	3.792	3.801	3.785	3.831	4.231	3.624	3.811	3.804	3.96	4.376	3.891
	3.801	3.844	3.855	4.043	3.804	3.803	3.792	3.776	3.794	3.385	3.815	3.8	3.798	3.661	3.745
	3.8	3.823	3.795	3.786	3.793	3.804	3.801	3.616	3.946	3.643	3.805	3.795	3.72	4.042	3.78
	3.808	3.841	4.176	3.761	3.765	3.807	3.792	3.7	3.722	3.124	3.804	3.802	3.92	4.135	3.707
	3.789	3.859	3.815	3.951	3.821	3.804	3.795	3.686	4.228	3.681	3.78	3.79	3.58	5.434	3.766
	3.814	3.877	3.783	3.721	3.814	3.806	3.794	3.959	4.026	3.423	3.791	3.801	3.901	4.063	3.893
	3.784	3.867	4.045	3.969	3.791	3.835	3.838	3.553	4.48	3.679	3.8	3.779	3.719	5.934	3.578
	3.817	3.858	3.961	3.95	3.827	3.82	3.815	3.869	3.695	3.27	3.794	3.791	3.894	8.404	3.732
	3.82	3.89	3.933	3.754	3.811	3.802	3.796	3.712	3.905	3.44	3.801	3.769	3.804	6.572	3.608
	3.804	3.85	3.777	3.842	3.829	3.813	3.808	3.631	3.816	3.618	3.798	3.784	3.848	9.886	3.68
	3.788	3.853	3.876	3.837	3.772	3.797	3.792	3.663	5.421	3.33	3.798	3.774	3.852	11.23	3.681
	3.784	3.84	3.667	3.854	3.785	3.809	3.801	3.923	3.784	3.695	3.795	3.779	3.753	4.271	3.735
	3.795	3.864	3.745	3.836	3.78	3.807	3.807	3.61	3.996	3.3	3.78	3.776	3.793	3.351	3.654
	3.803	3.83	3.81	3.808	3.784	3.814	3.805	3.845	4.31	3.375	3.742	3.778	3.815	4.422	3.585
	3.811	3.86	3.96	3.885	3.821	3.791	3.797	3.767	3.816	3.619	3.811	3.767	3.691	4.716	3.759
	3.8	3.826	3.843	3.785	3.849	3.793	3.788	3.844	3.351	3.525	3.805	3.793	3.793	4.482	3.654
	3.797	3.844	3.729	3.838	3.807	3.811	3.803	3.76	5.692	3.469	3.828	3.819	4.016	3.86	3.729
	3.8	3.825	3.901	3.68	3.755	3.808	3.798	3.971	4.38	3.681	3.809	3.781	3.613	5.392	3.612
	3.796	3.806	3.816	3.913	3.754	3.82	3.816	3.742	4.263	3.397	3.841	3.824	3.692	5.13	3.681
	3.801	3.843	3.763	3.757	3.798	3.818	3.811	3.944	4.135	3.792	3.843	3.82	3.66	5.388	3.664
	3.813	3.858	3.893	3.831	3.762	3.811	3.804	3.91	3.798	3.457	3.799	3.776	3.811	3.471	3.855
	3.794	3.847	3.629	3.782	3.835	3.822	3.817	3.664	5.038	3.492	3.811	3.778	3.612	3.786	3.761
	3.784	3.808	3.697	3.959	3.797	3.817	3.807	3.9	3.634	3.721	3.801	3.729	3.855	4.131	3.657
	3.782	3.798	3.85	3.868	3.794	3.808	3.797	3.766	3.829	3.518	3.8	3.766	3.681	4.15	3.735
	3.82	3.843	3.758	3.941	3.799	3.804	3.794	3.546	3.694	3.614	3.783	3.738	3.776	4.047	3.705
	3.806	3.834	3.793	3.721	3.831	3.809	3.805	3.828	4.892	3.375	3.828	3.823	3.902	3.676	3.825
	3.801	3.817	3.545	3.565	3.831	3.803	3.801	3.693	4.063	3.691	3.801	3.743	3.746	4.022	3.615
	3.816	3.837	3.785	4.273	3.828	3.805	3.796	3.997	3.869	3.43	3.802	3.753	3.822	3.666	3.649
	3.808	3.874	3.911	3.545	3.813	3.805	3.804	3.72	5.023	3.308	3.795	3.779	3.879	4.253	3.622
	3.807	3.829	3.525	3.356	3.801	3.804	3.795	3.679	3.222	3.76	3.792	3.814	3.815	4.001	3.778
	3.81	3.829	3.74	3.63	3.778	3.796	3.792	3.77	4.531	3.452	3.801	3.771	3.736	3.535	3.612
	3.822	3.848	3.736	5.092	3.831	3.796	3.788	3.787	3.126	3.647	3.803	3.838	3.806	3.297	3.803
	3.791	3.85	3.613	3.103	3.78	3.804	3.802	3.818	5.397	3.418	3.778	3.794	3.62	3.99	3.606
	3.802	3.848	3.833	2.902	3.757	3.805	3.796	3.897	3.471	3.804	3.808	3.749	3.685	3.344	3.706
	3.81	3.855	3.972	4.042	3.87	3.805	3.792	3.829	4.665	3.335	3.796	3.781	3.712	3.938	3.724
	3.812	3.826	3.605	3.389	3.809	3.806	3.791	3.697	4.264	3.597	3.803	3.75	3.621	4.046	3.751
	3.803	3.844	3.677	4.032	3.787	3.81	3.799	3.973	3.707	3.516	3.789	3.768	3.962	3.932	3.692
	3.788	3.853	3.912	3.897	3.558	3.803	3.803	3.835	3.736	3.764	3.794	3.789	3.38	3.889	3.788
	3.808	3.807	3.922	3.541	3.79	3.805	3.791	3.876	4.616	3.436	3.806	3.778	3.754	3.917	3.657
	3.787	3.84	3.789	3.751	3.795	3.799	3.798	3.678	5.286	3.511	3.808	3.783	3.643	4.031	3.689
	3.795	3.837	3.688	3.803	3.791	3.798	3.798	3.731	3.621	3.785	3.802	3.784	3.788	3.995	3.784
	3.798	3.849	3.785	3.699	3.687	3.809	3.807	4.171	4.631	3.663	3.793	3.778	3.775	4.424	3.71
	3.805	3.827	3.931	3.724	3.798	3.799	3.801	3.982	4.992	3.453	3.8	3.8	3.878	3.85	3.744
	3.794	3.835	3.787	3.775	3.806	3.804	3.801	3.753	3.891	3.546	3.797	3.798	3.872	3.187	3.741
	3.803	3.838	3.757	3.815	3.782	3.81	3.804	3.655	4.128	3.385	3.781	3.803	3.975	3.97	3.707
	3.8	3.851	3.776	3.788	3.815	3.804	3.799	4.044	3.839	3.735	3.796	3.783	3.987	4.743	3.682
	3.807	3.847	3.586	3.775	3.799	3.805	3.796	4.083	3.965	3.4	3.771	3.759	3.763	3.914	3.638
	3.801	3.835	3.882	3.908	3.853	3.808	3.795	3.796	3.894	3.387	3.771	3.787	3.769	5.335	3.674
	3.801	3.864	3.652	3.799	3.778	3.806	3.798	3.801	4.147	3.506	3.763	3.775	3.96	3.418	3.598
	3.806	3.868	3.83	3.862	3.857	3.804	3.797	3.75	3.79	3.577	3.794	3.79	3.694	3.696	3.704
	3.808	3.852	3.658	3.837	3.846	3.803	3.797	3.858	3.966	3.653	3.787	3.787	3.717	3.419	3.607
	3.799	3.867	3.708	3.836	3.784	3.805	3.792	3.777	4.02	3.295	3.803	3.851	3.977	3.549	3.751
	3.812	3.86	3.779	3.859	3.825	3.805	3.79	3.864	3.684	3.862	3.769	3.79	3.57	3.826	3.61
	3.809	3.85	3.786	3.874	3.822	3.803	3.789	3.687	4.047	3.509	3.784	3.797	3.771	4.014	3.653
	3.796	3.83	3.824	3.836	3.656	3.803	3.795	3.794	3.682	3.912	3.809	3.792	3.941	4.074	3.737
	3.797	3.809	3.808	3.834	3.813	3.804	3.792	4.119	3.968	3.508	3.792	3.782	3.719	4.218	3.642
	3.795	3.849	3.906	3.858	3.805	3.806	3.788	3.799	3.756	3.831	3.797	3.774	3.894	3.478	3.722
	3.796	3.834	3.969	3.837	3.825	3.8	3.787	4.053	3.873	3.522	3.821	3.769	3.701	4.509	3.728
	3.798	3.858	3.724	3.826	3.791	3.806	3.791	3.808	3.859	3.632	3.805	3.815	3.92	4.427	3.647
	3.805	3.833	3.896	3.851	3.834	3.801	3.789	3.96	3.972	3.881	3.813	3.784	3.858	4.412	3.712
	3.821	3.86	3.926	3.859	3.822	3.802	3.793	3.772	3.639	3.596	3.805	3.778	3.727	3.987	3.631
	3.844	3.865	3.929	3.854	3.901	3.804	3.799	3.836	3.801	3.96	3.801	3.78	3.954	4.081	3.733
	3.824	3.878	4.021	3.856	3.77	3.811	3.822	4.003	3.671	3.366	3.781	3.801	3.815	3.84	3.541
	3.79	3.825	3.749	3.844	3.796	3.827	3.826	3.724	3.639	3.866	3.821	3.769	3.599	3.635	3.755
	3.787	3.844	3.735	3.892	3.784	3.814	3.795	3.632	3.333	3.425	3.852	3.753	3.631	3.88	3.7
	3.798	3.838	3.875	4.038	3.871	3.81	3.797	3.621	4.69	4.044	3.802	3.771	3.855	3.67	3.721
	3.804	3.844	3.797	3.439	3.798	3.811	3.805	3.954	3.355	3.519	3.798	3.805	3.768	4.55	3.706
	3.793	3.856	3.899	3.763	3.813	3.823	3.819	3.74	4.529	3.794	3.77	3.81	3.698	3.787	3.662
	3.806	3.846	3.796	3.922	3.924	3.809	3.818	3.776	3.192	3.689	3.806	3.814	3.798	4.065	3.702
	3.805	3.816	3.873	3.858	3.856	3.803	3.804	3.816	3.979	3.657	3.815	3.829	3.653	3.988	3.719
	3.8	3.854	3.733	4.065	3.809	3.826	3.824	3.673	3.19	3.801	3.791	3.772	3.836	3.679	3.737
	3.81	3.824	3.951	3.76	3.908	3.789	3.785	3.739	3.877	3.408	3.783	3.757	3.906	3.909	3.679
	3.798	3.846	3.72	4.116	3.83	3.826	3.829	3.834	4.74	3.822	3.801	3.767	3.631	3.926	3.746
	3.796	3.831	3.811	3.522	3.816	3.801	3.799	3.817	3.957	3.382	3.772	3.783	3.807	3.866	3.608
	3.799	3.836	3.689	4.164	3.769	3.788	3.78	3.844	5.002	3.53	3.767	3.77	3.699	3.165	3.727
	3.8	3.86	3.704	3.91	3.904	3.801	3.799	3.667	11.999	3.644	3.793	3.762	3.528	4.893	3.69
	3.793	3.812	3.927	3.636	3.785	3.819	3.816	3.638	5.331	3.597	3.794	3.783	3.807	4.41	3.722
	3.811	3.845	3.596	4.045	3.742	3.826	3.824	4.052	9.171	3.538	3.783	3.771	3.931	3.903	3.639
	3.803	3.833	3.747	3.852	3.795	3.786	3.783	3.703	4.519	3.426	3.777	3.727	3.659	4.269	3.632
	3.793	3.873	3.843	4.089	3.873	3.785	3.778	3.828	4.137	3.529	3.777	3.781	3.881	4.955	3.62
	3.804	3.855	3.592	3.686	3.847	3.78	3.79	3.965	4.171	3.584	3.822	3.825	3.919	6.217	3.591
	3.808	3.859	3.998	3.963	3.798	3.807	3.791	3.791	4.139	3.55	3.812	3.826	3.781	5.42	3.652
	3.791	3.831	3.767	4.216	3.82	3.805	3.792	3.911	3.963	3.672	3.795	3.777	3.618	3.257	3.683
	3.799	3.823	3.971	3.841	3.811	3.802	3.791	3.775	4.857	3.665	3.79	3.849	3.617	4.155	3.702
	3.793	3.838	4.001	4.631	3.713	3.805	3.796	3.771	3.894	3.446	3.771	3.777	3.725	5.002	3.693
	3.803	3.851	3.84	3.435	3.798	3.809	3.799	3.91	4.084	3.777	3.815	3.752	3.88	3.869	3.74
	3.794	3.785	3.627	3.843	3.786	3.806	3.797	3.763	3.784	3.468	3.8	3.726	3.574	3.994	3.541
	3.807	3.806	3.707	3.777	3.797	3.793	3.783	3.868	4.396	3.641	3.803	3.783	3.851	4.09	3.745
	3.795	3.791	3.908	3.796	3.795	3.797	3.79	3.639	3.669	3.541	3.811	3.767	3.589	4.102	3.711
	3.798	3.808	3.899	3.82	3.786	3.806	3.792	3.755	4.038	3.875	3.793	3.777	3.687	3.539	3.734
	3.798	3.805	3.82	3.822	3.787	3.808	3.789	3.845	3.46	3.452	3.8	3.778	3.631	3.901	3.758
	3.789	3.838	3.554	3.884	3.777	3.824	3.815	3.744	4.178	3.593	3.811	3.821	3.726	3.464	3.755
	3.802	3.839	3.66	3.757	3.797	3.817	3.825	3.784	3.825	3.703	3.804	3.785	3.762	4.177	3.78
	3.798	3.805	3.898	3.804	3.778	3.85	3.847	3.851	4.023	3.737	3.769	3.773	3.764	3.609	3.673
	3.787	3.819	3.932	3.78	3.784	3.822	3.814	3.751	3.698	3.705	3.778	3.814	3.664	3.658	3.758
	3.803	3.829	3.797	3.888	3.799	3.836	3.826	3.937	3.97	3.441	3.804	3.805	3.747	4.05	3.739
	3.809	3.844	3.752	3.788	3.82	3.821	3.808	3.683	3.73	3.727	3.784	3.764	3.782	3.7	3.702
	3.807	3.847	3.649	3.84	3.809	3.827	3.815	3.936	4.129	3.469	3.778	3.792	3.693	4.014	3.646
	3.785	3.802	3.72	3.788	3.783	3.815	3.803	3.857	3.901	3.559	3.83	3.802	4.013	3.397	3.701
	3.793	3.815	3.794	3.763	3.79	3.805	3.792	3.682	3.901	3.653	3.829	3.747	3.989	4.015	3.787
	3.81	3.815	3.744	3.817	3.801	3.801	3.797	4.082	3.902	3.454	3.807	3.77	3.885	4.04	3.72
	3.779	3.811	3.795	3.775	3.707	3.803	3.787	3.817	3.826	3.882	3.796	3.794	3.77	4.361	3.705
	3.778	3.821	3.768	3.898	3.771	3.8	3.788	3.75	3.923	3.481	3.782	3.771	3.838	4.346	3.54
	3.8	3.822	3.753	3.796	3.807	3.805	3.79	3.779	3.866	3.702	3.801	3.745	3.584	3.991	3.752
	3.83	3.847	3.794	3.803	3.824	3.805	3.79	4.07	3.731	3.601	3.81	3.756	3.931	3.997	3.684
	3.816	3.87	3.914	3.657	3.827	3.808	3.789	3.954	3.923	3.911	3.798	3.779	3.72	4.315	3.741
	3.801	3.839	3.648	3.876	3.799	3.801	3.789	3.809	3.686	3.717	3.792	3.791	3.842	3.872	3.721
	3.79	3.803	3.769	3.85	3.787	3.805	3.795	3.736	4.084	3.534	3.815	3.766	3.831	4.512	3.673
	3.774	3.816	3.803	3.745	3.782	3.802	3.789	3.791	3.985	3.799	3.834	3.799	3.9	3.767	3.763
	3.813	3.796	3.576	3.823	3.813	3.814	3.79	3.863	3.929	3.549	3.848	3.87	3.705	4.311	3.743
	3.812	3.817	3.759	4.012	3.804	3.816	3.806	3.774	3.63	3.73	3.81	3.801	3.787	4.042	3.67
	3.791	3.812	3.738	3.806	3.777	3.82	3.775	3.757	3.637	3.614	3.808	3.776	3.816	5.486	3.717
	3.793	3.81	3.587	3.798	3.804	3.821	3.807	3.839	4.771	3.784	3.8	3.789	4.013	3.617	3.656
	3.801	3.797	3.713	3.752	3.81	3.806	3.79	3.888	3.478	3.526	3.795	3.78	3.915	3.386	3.73
	3.81	3.822	3.787	3.869	3.812	3.793	3.786	3.915	6.191	3.903	3.806	3.791	3.721	4.535	3.655
	3.82	3.847	3.774	3.899	3.821	3.802	3.793	3.672	5.099	3.602	3.787	3.766	3.629	3.699	3.731
	3.801	3.85	3.717	3.694	3.791	3.81	3.798	3.796	4.181	3.616	3.791	3.757	3.956	3.736	3.724
	3.798	3.869	3.653	3.571	3.799	3.817	3.809	3.92	4.757	3.723	3.773	3.799	3.998	3.851	3.741
	3.813	3.855	3.817	3.956	3.812	3.806	3.803	3.956	4.199	3.571	3.806	3.786	3.923	3.976	3.752
	3.798	3.824	3.795	3.796	3.8	3.81	3.801	3.786	6.894	3.999	3.797	3.769	3.844	3.848	3.798
	3.79	3.829	3.765	3.663	3.783	3.817	3.816	3.764	3.489	3.663	3.788	3.803	3.677	4.714	3.678
	3.79	3.857	3.741	3.601	3.799	3.809	3.812	3.614	3.542	3.501	3.774	3.787	3.483	3.849	3.742
	3.836	3.813	4.005	4.679	3.833	3.828	3.82	3.908	3.359	3.578	3.794	3.764	3.894	4.213	3.691
	3.798	3.862	3.75	1.731	3.799	3.814	3.811	3.537	5.931	3.587	3.795	3.788	3.829	3.732	3.742
	3.836	3.845	3.961	3.579	3.852	3.822	3.821	3.904	1.874	3.539	3.789	3.774	3.773	3.842	3.788
	3.822	3.782	3.848	3.703	3.829	3.82	3.821	3.675	2.361	3.687	3.806	3.789	3.717	3.541	3.701
	3.81	3.823	3.691	5.929	3.818	3.827	3.825	3.948	5.493	3.816	3.788	3.754	3.849	3.692	4.198
	3.794	3.829	3.822	4.695	3.79	3.824	3.81	3.631	3.2	3.503	3.799	3.765	3.784	3.728	3.876
	3.803	3.841	3.716	3.196	3.833	3.808	3.798	3.796	7.129	3.688	3.822	3.791	4.045	3.535	3.718
	3.803	3.876	3.727	4.032	3.806	3.809	3.808	3.81	2.619	3.482	3.791	3.74	4.045	3.988	3.815
	3.792	3.826	3.728	4.572	3.795	3.801	3.782	3.837	5.853	3.732	3.809	3.779	3.896	3.999	3.768
	3.782	3.819	3.574	7.065	3.767	3.807	3.793	3.844	2.778	3.568	3.807	3.773	3.77	3.992	3.826
	3.802	3.803	3.652	2.598	3.81	3.813	3.81	3.794	5.832	3.665	3.8	3.779	3.904	3.831	3.701
	3.784	3.825	3.806	4.379	3.778	3.806	3.799	3.857	3.064	3.492	3.793	3.776	3.817	3.462	3.886
	3.797	3.833	3.784	1.947	3.795	3.803	3.786	3.97	4.798	3.845	3.804	3.779	3.829	3.351	3.745
	3.802	3.826	3.957	4.967	3.808	3.805	3.789	3.783	3.489	3.591	3.792	3.742	3.804	3.056	3.839
	3.781	3.835	3.575	3.005	3.804	3.803	3.795	3.778	4.077	3.508	3.825	3.823	3.86	4.354	3.835
	3.79	3.824	3.73	6.396	3.77	3.805	3.803	3.707	4.21	3.762	3.785	3.784	3.74	3.616	3.713
	3.796	3.843	3.717	5.132	3.799	3.804	3.793	3.942	4.194	3.747	3.807	3.797	3.642	3.417	3.671
	3.802	3.848	3.762	2.518	3.803	3.807	3.79	3.7	3.5	3.728	3.795	3.792	3.901	3.591	3.752
	3.807	3.842	3.744	3.69	3.805	3.805	3.792	3.867	3.315	3.425	3.793	3.78	4.122	3.169	3.762
	3.821	3.844	3.76	5.122	3.815	3.808	3.796	3.759	4.159	3.909	3.823	3.801	3.621	3.303	3.926
	3.798	3.822	3.754	7.132	3.81	3.805	3.79	3.614	4.024	3.604	3.836	3.855	3.859	4.163	3.734
	3.78	3.808	3.954	2.751	3.774	3.807	3.795	3.786	4.157	3.664	3.804	3.783	3.645	4.171	3.785
	3.789	3.838	3.802	4.756	3.781	3.807	3.802	3.712	3.87	3.505	3.791	3.748	3.91	4.892	3.723
	3.805	3.843	3.87	2.598	3.806	3.803	3.795	3.738	4.238	3.921	3.794	3.773	3.736	2.928	3.807
	3.799	3.816	3.996	4.766	3.797	3.808	3.783	4	3.738	3.655	3.791	3.778	3.942	3.837	3.678
	3.814	3.837	3.722	3.312	3.817	3.808	3.81	3.871	3.212	3.614	3.772	3.72	3.825	3.004	3.849
	3.793	3.836	3.895	4.026	3.793	3.788	3.788	3.914	3.62	3.612	3.795	3.762	3.974	3.883	3.639
	3.794	3.812	3.848	2.934	3.782	3.802	3.804	3.545	4.035	3.654	3.81	3.768	3.807	3.527	3.848
	3.774	3.831	3.633	3.556	3.771	3.788	3.791	3.936	3.607	3.635	3.805	3.783	3.928	3.753	3.739
	3.776	3.857	3.832	3.89	3.764	3.818	3.801	3.87	3.829	3.533	3.809	3.792	3.661	4.047	3.778
	3.791	3.85	3.779	3.473	3.809	3.812	3.797	3.927	3.821	3.774	3.813	3.816	3.785	4.287	3.717
	3.777	3.837	3.807	4.305	3.78	3.806	3.795	4.013	3.909	3.573	3.826	3.82	3.825	3.555	3.873
	3.805	3.833	3.857	3.484	3.804	3.817	3.798	3.661	4.03	3.83	3.828	3.803	3.752	6.488	3.801
	3.794	3.824	3.798	4.167	3.834	3.807	3.782	3.832	3.644	3.526	3.806	3.766	3.773	5.556	3.719
	3.795	3.824	3.842	3.405	3.829	3.802	3.786	3.863	4.623	3.812	3.811	3.795	3.863	3.804	3.771
	3.805	3.852	3.684	3.887	3.824	3.804	3.788	3.675	3.366	3.678	3.808	3.792	3.915	4.554	3.733
	3.787	3.862	3.839	3.77	3.798	3.802	3.788	3.7	4.294	3.785	3.795	3.785	3.712	3.652	3.719
	3.765	3.829	3.718	3.995	3.78	3.803	3.783	3.804	3.559	3.825	3.795	3.781	3.826	3.487	3.749
	3.766	3.814	3.844	4.285	3.785	3.802	3.793	3.881	4.579	3.71	3.801	3.799	3.879	3.6	3.714
	3.812	3.846	3.802	3.364	3.807	3.803	3.783	3.885	3.672	3.783	3.817	3.786	3.856	3.214	3.834
	3.808	3.861	4.06	3.832	3.805	3.809	3.796	3.797	3.792	3.554	3.812	3.802	3.743	3.345	3.788
	3.801	3.849	3.861	3.692	3.828	3.801	3.79	3.935	4.768	3.781	3.796	3.773	3.79	3.69	3.736
	3.792	3.811	3.908	4.151	3.791	3.807	3.796	3.827	3.5	3.599	3.775	3.788	3.831	3.107	3.824
	3.805	3.866	3.773	3.695	3.821	3.807	3.789	3.84	5.155	3.726	3.807	3.784	3.709	4.05	3.677
	3.798	3.798	3.706	3.776	3.794	3.823	3.809	3.894	3.376	3.651	3.806	3.792	3.831	3.181	3.768
	3.804	3.822	3.614	3.994	3.805	3.811	3.784	3.901	5.202	3.7	3.82	3.747	3.956	4.315	3.744
	3.781	3.791	3.769	3.779	3.785	3.806	3.8	3.754	3.461	3.615	3.799	3.755	3.863	3.826	3.789
	3.807	3.825	3.682	3.831	3.8	3.806	3.793	3.81	3.464	3.424	3.805	3.789	3.611	4.04	3.766
	3.819	3.856	3.779	3.735	3.83	3.802	3.796	3.768	3.928	3.847	3.84	3.786	3.804	4.752	3.826
	3.8	3.846	3.772	3.985	3.81	3.808	3.802	3.566	6.825	3.645	3.842	3.815	3.628	3.516	3.801
	3.785	3.815	3.735	3.632	3.784	3.804	3.798	3.647	3.937	3.815	3.797	3.761	3.88	3.487	3.793
	3.82	3.819	3.761	3.987	3.819	3.807	3.8	3.862	4.676	3.545	3.786	3.81	3.72	4.99	3.874
	3.797	3.828	3.742	3.813	3.786	3.804	3.802	4.023	5.238	3.765	3.815	3.797	3.913	1.725	3.813
	3.824	3.848	3.701	3.309	3.821	3.808	3.806	3.815	8.425	3.643	3.841	3.787	4.189	3.124	3.838
	3.802	3.863	4.058	3.992	3.803	3.806	3.805	3.7	9.554	3.541	3.814	3.787	3.686	3.33	3.776
	3.796	3.859	3.921	3.943	3.81	3.816	3.816	3.821	8.008	3.8	3.79	3.779	3.756	3.213	3.743
	3.804	3.867	3.893	4.252	3.801	3.799	3.799	3.753	7.495	3.734	3.79	3.798	3.625	3.827	3.805
	3.775	3.822	3.702	4.02	3.763	3.817	3.82	3.947	9.442	3.714	3.803	3.78	3.753	3.478	3.676
	3.806	3.828	3.767	3.752	3.805	3.788	3.791	3.733	3.155	3.547	3.812	3.806	3.873	3.552	3.722
	3.812	3.825	3.597	3.766	3.82	3.802	3.803	3.857	5.79	3.742	3.782	3.756	3.942	3.654	3.753
	3.787	3.873	3.855	3.699	3.783	3.815	3.817	3.831	5.265	3.697	3.809	3.793	3.696	4.051	3.7
	3.808	3.85	3.825	4.288	3.807	3.815	3.818	3.845	6.435	3.691	3.815	3.77	3.742	3.478	3.765
	3.823	3.849	3.724	3.837	3.822	3.807	3.802	3.861	10.645	3.663	3.804	3.76	3.928	3.294	3.78
	3.806	3.783	3.738	3.84	3.824	3.806	3.799	3.826	3.887	3.677	3.831	3.8	3.826	4.479	3.788
	3.808	3.833	3.936	3.634	3.8	3.799	3.795	3.82	5.668	3.726	3.801	3.816	3.795	3.714	3.687
	3.78	3.817	3.726	3.862	3.783	3.809	3.794	3.776	6.89	3.59	3.787	3.812	3.761	4.316	3.671
	3.789	3.821	3.97	3.924	3.806	3.818	3.81	3.695	5.601	3.513	3.821	3.782	3.711	3.623	3.713
	3.823	3.851	3.631	4.079	3.828	3.808	3.808	3.909	5.778	3.605	3.814	3.76	3.69	4.994	3.598
	3.806	3.835	3.78	4.284	3.817	3.804	3.799	3.847	5.262	3.84	3.779	3.778	3.721	3.213	3.611
	3.789	3.836	3.757	3.71	3.776	3.804	3.794	3.844	4.914	3.703	3.778	3.762	3.769	5.515	3.692
	3.789	3.828	3.741	3.732	3.789	3.806	3.791	3.603	4.097	3.404	3.788	3.761	3.837	3.417	3.647
	3.822	3.863	3.862	3.702	3.83	3.805	3.804	3.767	5.768	3.91	3.815	3.816	3.93	4.32	3.765
	3.786	3.825	3.616	4.516	3.77	3.81	3.8	4.061	5.832	3.696	3.781	3.756	3.736	5.521	3.614
	3.801	3.851	3.777	3.659	3.8	3.817	3.804	3.825	4.069	3.861	3.81	3.827	3.931	5.105	3.732
	3.799	3.848	3.713	3.741	3.805	3.816	3.809	3.441	4.122	3.656	3.797	3.766	3.851	5.792	3.623
	3.812	3.852	3.864	3.382	3.801	3.804	3.794	3.931	4.987	3.879	3.801	3.791	3.87	8.031	3.612
	3.803	3.839	3.8	4.097	3.8	3.805	3.787	3.806	5.867	3.62	3.805	3.816	4.085	5.568	3.698
	3.802	3.829	3.661	3.902	3.835	3.816	3.811	3.814	4.039	3.902	3.793	3.799	3.599	6.439	4.02
	3.785	3.818	3.746	3.735	3.779	3.812	3.804	3.94	5.292	3.963	3.817	3.784	3.564	12.375	3.668
	3.794	3.823	3.96	4.035	3.801	3.818	3.812	3.745	3.52	3.733	3.799	3.821	3.822	3.293	3.71
	3.799	3.831	3.839	3.717	3.795	3.801	3.791	3.99	5.055	4.092	3.792	3.828	3.677	2.665	3.522
	3.828	3.854	3.895	4.014	3.823	3.828	3.824	3.839	3.86	3.73	3.805	3.817	3.632	5.237	3.92
	3.823	3.829	3.812	3.941	3.81	3.806	3.81	3.85	3.65	3.814	3.824	3.807	3.816	6.111	3.595
	3.79	3.807	3.788	3.879	3.797	3.795	3.789	4.076	4.639	3.715	3.811	3.79	3.843	4.862	3.694
	3.788	3.842	3.725	3.758	3.79	3.806	3.795	3.677	4.461	3.914	3.797	3.807	3.932	2.43	3.508
	3.793	3.836	3.704	3.779	3.795	3.807	3.796	3.824	3.325	3.632	3.805	3.768	3.623	4.746	3.544
	3.79	3.824	3.739	3.841	3.785	3.805	3.798	3.758	4.664	3.787	3.856	3.77	3.798	1.874	3.737
	3.812	3.855	3.945	3.807	3.822	3.808	3.793	3.954	3.895	3.707	3.829	3.787	3.848	6.017	3.588
	3.789	3.844	3.921	3.804	3.837	3.805	3.796	3.731	3.782	3.81	3.805	3.765	3.786	2.5	3.498
	3.806	3.802	3.706	3.801	3.782	3.804	3.793	4.041	3.474	3.789	3.778	3.815	3.785	4.105	3.719
	3.815	3.843	3.915	3.823	3.824	3.804	3.796	3.782	5.938	3.815	3.797	3.793	3.789	3.905	3.713
	3.797	3.813	4.062	3.859	3.788	3.804	3.796	3.83	4.042	3.779	3.799	3.773	3.998	3.519	3.655
	3.813	3.824	3.915	3.787	3.853	3.815	3.799	3.709	4.217	3.653	3.786	3.757	3.712	5.051	3.627
	3.824	3.833	3.893	3.84	3.827	3.815	3.805	3.805	6.949	3.815	3.775	3.77	3.705	5.116	3.723
	3.849	3.888	3.632	3.818	3.856	3.81	3.8	3.815	2.535	3.659	3.779	3.832	3.805	3.854	3.412
	3.795	3.809	3.913	3.857	3.829	3.803	3.786	3.818	5.382	3.752	3.786	3.777	3.784	3.777	3.75
	3.792	3.803	3.979	3.83	3.805	3.806	3.786	3.84	3.62	3.703	3.792	3.801	3.841	4.478	3.692
	3.783	3.829	3.714	3.781	3.809	3.809	3.804	3.891	6.522	3.752	3.864	3.844	3.968	1.352	3.705
	3.778	3.81	3.592	3.841	3.798	3.805	3.797	3.685	5.432	3.682	3.816	3.813	3.913	8.269	3.618
	3.771	3.825	3.727	3.898	3.762	3.808	3.797	3.996	7.838	3.558	3.822	3.778	3.797	0.946	3.758
	3.802	3.839	3.836	3.778	3.816	3.807	3.797	3.601	3.328	3.783	3.789	3.771	3.747	5.817	3.718
	3.796	3.821	3.931	3.849	3.798	3.805	3.799	3.753	9.849	3.698	3.823	3.777	3.915	4.149	3.793
	3.812	3.816	3.805	3.798	3.816	3.809	3.799	3.896	6.689	3.68	3.794	3.774	3.907	4.545	3.792
	3.802	3.814	3.712	3.854	3.802	3.805	3.796	3.75	7.349	3.567	3.776	3.796	3.798	4.395	3.749
	3.803	3.836	3.927	3.809	3.796	3.821	3.816	3.934	7.156	3.868	3.835	3.777	3.907	5.777	3.641
	3.802	3.81	3.804	3.692	3.795	3.791	3.79	3.753	10.621	3.751	3.8	3.805	3.639	4.527	3.7
	3.794	3.837	3.741	3.807	3.803	3.803	3.802	3.881	5.775	3.722	3.792	3.782	3.735	4.685	3.602
	3.755	3.838	3.668	3.709	3.766	3.8	3.796	3.959	12.505	3.612	3.797	3.774	3.974	4.495	3.532
	3.787	3.875	3.747	3.792	3.796	3.802	3.793	3.814	3.328	3.887	3.797	3.776	3.956	3.617	3.664
	3.801	3.829	3.853	3.789	3.802	3.806	3.802	3.835	11.019	3.686	3.805	3.795	4.095	5.107	3.678
	3.791	3.843	3.846	3.794	3.828	3.81	3.794	3.754	7.937	3.792	3.775	3.784	3.781	3.836	3.52
	3.815	3.827	3.848	3.746	3.797	3.814	3.801	3.782	8.368	3.697	3.802	3.775	3.793	4.776	3.654
	3.798	3.865	3.687	3.698	3.792	3.816	3.806	3.556	10.628	3.798	3.809	3.807	3.781	4.945	3.635
	3.796	3.796	3.912	3.758	3.778	3.824	3.809	3.843	7.055	3.738	3.765	3.792	3.667	4.068	3.598
	3.8	3.83	3.729	3.943	3.821	3.806	3.793	3.875	13.166	3.766	3.809	3.783	3.827	4.166	3.641
	3.8	3.862	3.856	3.634	3.804	3.827	3.821	3.795	12.08	3.541	3.824	3.809	3.883	4.036	3.756
	3.788	3.818	3.785	3.792	3.791	3.816	3.806	3.846	9.106	3.78	3.793	3.802	3.963	5.326	3.725
	3.804	3.821	3.858	3.548	3.807	3.819	3.813	3.658	5.584	3.66	3.805	3.768	3.648	4.054	3.683
	3.802	3.83	3.817	5.292	3.842	3.798	3.78	3.799	5.91	3.59	3.805	3.796	3.841	5.986	3.746
	3.793	3.821	3.793	2.687	3.778	3.804	3.785	3.754	11.404	3.833	3.772	3.808	3.948	3.366	3.623
	3.795	3.84	3.714	3.705	3.822	3.805	3.797	3.853	3.223	3.712	3.795	3.812	3.593	7.371	3.715
	3.803	3.86	3.926	3.524	3.801	3.807	3.81	3.587	10.689	3.762	3.811	3.794	3.907	10.711	3.67
	3.803	3.819	3.616	4.009	3.85	3.806	3.789	3.734	5.816	3.651	3.82	3.767	3.801	4.036	3.628
	3.809	3.823	3.789	3.479	3.829	3.808	3.791	3.876	8.607	3.618	3.808	3.809	3.633	3.389	3.967
	3.81	3.876	3.825	4.934	3.808	3.813	3.8	3.919	12.615	3.801	3.77	3.781	3.585	5.954	3.576
	3.796	3.812	3.776	3.763	3.806	3.807	3.799	3.833	2.009	3.702	3.785	3.776	3.853	4.834	3.543
	3.805	3.845	3.673	4.516	3.799	3.807	3.803	3.751	8.309	3.726	3.763	3.823	3.791	4.823	3.603
	3.799	3.842	3.748	3.754	3.814	3.81	3.81	3.845	5.079	3.675	3.778	3.765	3.637	3.671	3.667
	3.793	3.839	3.671	3.721	3.788	3.805	3.801	3.818	12.821	3.751	3.831	3.771	3.675	2.449	3.69
	3.789	3.871	3.827	4.67	3.79	3.823	3.817	4.13	4.141	3.735	3.814	3.752	3.676	5.882	4.022
	3.784	3.868	3.826	4.458	3.786	3.793	3.797	3.814	12.152	3.55	3.855	3.822	3.967	4.137	3.839
	3.814	3.866	3.724	4.683	3.812	3.785	3.784	3.91	12.054	3.529	3.775	3.782	3.638	4.39	3.629
	3.83	3.878	3.736	3.262	3.83	3.791	3.794	3.758	4.827	3.486	3.814	3.798	3.991	7.519	3.562
	3.809	3.829	3.813	2.6	3.812	3.799	3.799	3.713	4.368	3.65	3.796	3.798	3.818	3.685	3.656
	3.825	3.854	3.985	5.537	3.818	3.777	3.782	3.904	3.679	3.624	3.85	3.795	3.809	10.082	3.644
	3.813	3.837	3.739	6.956	3.819	3.778	3.785	3.555	3.214	3.681	3.834	3.788	3.903	7.085	3.641
	3.801	3.845	3.675	3.679	3.81	3.809	3.801	3.866	3.221	3.734	3.806	3.822	3.597	4.496	3.83
	3.783	3.818	3.776	4.927	3.811	3.803	3.801	3.994	7.822	3.653	3.783	3.801	4.014	1.729	3.876
	3.793	3.819	3.833	3.672	3.798	3.805	3.794	3.95	4.889	3.67	3.79	3.792	3.777	2.855	3.992
	3.803	3.8	3.82	3.935	3.82	3.807	3.795	3.605	2.618	3.694	3.803	3.794	3.88	3.746	3.727
	3.813	3.804	3.786	3.11	3.811	3.808	3.799	3.722	6.942	3.777	3.845	3.789	3.786	2.815	4.101
	3.806	3.816	3.723	5.577	3.811	3.801	3.797	3.802	5.885	3.717	3.844	3.813	3.819	3.07	3.863
	3.797	3.805	3.707	5.128	3.8	3.809	3.801	3.708	10.701	3.629	3.814	3.808	3.795	3.826	3.91
	3.806	3.838	3.966	3.741	3.805	3.8	3.791	3.853	3.268	3.874	3.786	3.804	3.873	3.43	3.65
	3.785	3.827	3.986	3.843	3.787	3.806	3.796	3.772	7.921	3.668	3.795	3.8	3.622	2.686	3.82
	3.791	3.846	3.634	3.004	3.789	3.804	3.8	3.773	3.267	3.77	3.836	3.77	3.961	3.993	3.73
	3.786	3.825	3.564	4.051	3.789	3.807	3.8	3.743	4.894	3.616	3.804	3.761	3.872	3.503	3.861
	3.777	3.804	3.928	3.862	3.775	3.814	3.806	3.773	5.613	3.986	3.794	3.767	3.631	3.894	3.75
	3.791	3.835	3.716	3.995	3.777	3.829	3.821	3.966	5.451	3.622	3.788	3.784	3.756	4.815	3.753
	3.803	3.828	4.027	3.354	3.806	3.822	3.817	3.872	5.436	3.626	3.808	3.785	3.936	3.52	3.844
	3.797	3.816	3.588	4.046	3.798	3.796	3.79	3.867	7.667	3.539	3.808	3.766	3.864	3.728	3.724
	3.792	3.824	3.668	3.321	3.787	3.805	3.763	3.867	3.097	3.722	3.789	3.8	3.992	3.165	3.808
	3.804	3.853	4.121	4.199	3.806	3.824	3.819	3.72	6.969	3.707	3.772	3.775	3.672	4.621	3.789
	3.797	3.825	3.581	3.762	3.798	3.791	3.798	3.823	5.761	3.724	3.808	3.787	3.876	4.315	3.741
	3.802	3.839	3.964	4.048	3.791	3.787	3.785	3.973	3.468	3.731	3.821	3.829	3.855	8.946	3.78
	3.806	3.824	3.686	3.825	3.783	3.793	3.79	3.6	5.284	3.61	3.824	3.8	3.788	4.355	3.766
	3.803	3.819	3.855	3.966	3.855	3.798	3.789	3.717	4.266	3.812	3.79	3.775	3.699	3.647	3.739
	3.787	3.843	3.725	3.833	3.787	3.806	3.778	3.989	6.618	3.678	3.811	3.778	3.848	3.875	3.725
	3.814	3.868	3.975	3.753	3.814	3.82	3.807	3.829	4.516	3.797	3.788	3.781	3.781	3.952	3.722
	3.806	3.852	3.634	3.88	3.81	3.801	3.778	3.726	4.146	3.492	3.798	3.785	3.832	3.54	3.717
	3.805	3.825	3.891	3.709	3.808	3.802	3.795	3.938	4.207	4.001	3.776	3.753	3.801	3.953	3.741
	3.785	3.842	3.857	3.822	3.783	3.804	3.794	3.878	4.645	3.684	3.787	3.739	3.843	3.497	3.688
	3.792	3.847	3.743	4.066	3.786	3.805	3.794	3.832	4.473	4.015	3.782	3.771	3.646	4.119	3.744
	3.803	3.852	3.827	3.407	3.832	3.802	3.792	3.812	3.261	3.608	3.793	3.802	3.876	3.576	3.75
	3.787	3.839	3.794	4.079	3.786	3.809	3.794	3.887	4.247	3.945	3.837	3.86	3.892	3.555	3.793
	3.805	3.861	3.789	3.623	3.786	3.802	3.795	3.73	3.729	3.799	3.838	3.811	3.699	5.58	3.765
	3.834	3.851	3.714	4.079	3.838	3.805	3.792	3.963	4.186	3.703	3.82	3.808	3.846	2.276	3.788
	3.786	3.814	3.783	3.727	3.808	3.802	3.786	3.711	3.888	3.875	3.817	3.765	3.901	3.354	3.891
	3.797	3.804	3.723	3.805	3.798	3.807	3.797	3.728	3.874	3.685	3.8	3.795	3.924	3.158	3.761
	3.801	3.824	3.813	3.765	3.8	3.804	3.787	3.85	4.056	3.734	3.788	3.769	3.65	3.663	3.722
	3.789	3.78	3.967	3.769	3.798	3.807	3.798	3.842	3.187	3.679	3.811	3.818	3.872	4.214	3.86
	3.78	3.817	3.705	4.044	3.782	3.805	3.791	3.708	4.01	3.841	3.782	3.763	3.907	3.443	3.662
	3.811	3.825	3.724	3.515	3.808	3.807	3.796	3.671	4.411	3.663	3.787	3.8	3.651	3.28	3.757
	3.779	3.817	3.603	4.065	3.78	3.807	3.796	3.761	3.205	3.677	3.777	3.787	3.773	3.157	3.774
	3.797	3.851	3.674	3.802	3.803	3.809	3.797	3.963	3.693	3.721	3.799	3.792	3.881	3.491	3.738
	3.793	3.805	3.821	3.985	3.791	3.806	3.799	3.655	4.391	3.745	3.786	3.803	3.977	3.649	3.693
	3.791	3.801	3.707	3.571	3.791	3.807	3.795	3.639	5.144	3.7	3.812	3.786	3.894	3.442	3.773
	3.789	3.828	3.903	3.953	3.79	3.806	3.813	3.745	5.699	3.663	3.806	3.78	3.935	3.878	3.758
	3.794	3.834	3.616	3.852	3.789	3.839	3.838	3.835	3.651	3.736	3.797	3.796	3.671	4.081	3.668
	3.789	3.833	3.787	3.839	3.794	3.797	3.794	3.673	3.744	3.681	3.79	3.784	3.883	4.786	3.672
	3.8	3.831	3.605	3.817	3.808	3.808	3.801	3.652	3.927	3.721	3.818	3.817	3.599	3.798	3.769
	3.8	3.823	3.896	3.891	3.794	3.807	3.805	3.699	3.786	3.752	3.825	3.823	3.676	4.78	3.791
	3.794	3.809	3.712	3.871	3.795	3.807	3.795	3.733	4.484	3.778	3.786	3.819	3.711	3.605	3.723
	3.805	3.837	3.824	3.722	3.816	3.804	3.782	3.574	3.869	3.739	3.758	3.803	3.562	3.584	3.686
	3.826	3.882	3.827	3.829	3.817	3.805	3.793	3.749	3.833	3.794	3.793	3.773	3.905	3.654	3.692
	3.786	3.812	3.857	3.841	3.796	3.808	3.804	3.953	4.14	3.75	3.803	3.801	3.583	3.834	3.708
	3.803	3.813	3.739	3.975	3.796	3.801	3.791	3.682	3.91	3.823	3.788	3.797	3.87	3.926	3.757
	3.782	3.83	3.793	3.874	3.792	3.804	3.789	3.69	3.753	3.643	3.784	3.732	3.58	3.836	3.719
	3.786	3.842	3.775	3.746	3.779	3.805	3.802	3.872	3.679	3.874	3.807	3.787	3.659	3.074	3.866
	3.801	3.837	3.927	3.904	3.803	3.796	3.788	3.892	4.67	3.674	3.787	3.773	3.877	3.345	3.822
	3.794	3.835	3.823	3.785	3.797	3.798	3.779	3.778	3.375	3.806	3.782	3.815	3.612	4.126	3.757
	3.792	3.825	3.758	3.946	3.797	3.809	3.77	3.768	3.947	3.746	3.793	3.775	3.843	4.156	3.803
	3.792	3.821	3.69	3.813	3.787	3.83	3.832	3.823	4.496	3.868	3.806	3.753	3.896	4.515	3.784
	3.804	3.808	3.809	3.885	3.804	3.81	3.801	3.858	4.393	3.683	3.801	3.778	3.704	3.538	3.773
	3.791	3.831	3.828	3.782	3.807	3.822	3.82	3.568	2.519	3.751	3.791	3.803	3.9	4.086	3.752
	3.808	3.84	3.702	3.939	3.787	3.807	3.807	3.746	4.511	3.881	3.777	3.793	3.913	4.111	3.717
	3.805	3.82	3.934	3.74	3.809	3.793	3.783	3.758	5.184	3.651	3.83	3.827	3.674	3.567	3.882
	3.816	3.84	3.706	3.893	3.812	3.802	3.799	3.811	3.136	3.854	3.794	3.793	3.734	3.555	3.705
	3.806	3.855	3.611	3.925	3.808	3.812	3.806	3.835	5.824	3.611	3.789	3.796	3.788	3.344	3.754
	3.799	3.868	3.97	3.847	3.796	3.813	3.811	3.742	4.128	3.849	3.798	3.767	3.714	3.976	3.588
	3.794	3.786	3.738	3.816	3.814	3.81	3.813	3.793	7.416	3.708	3.793	3.802	3.791	2.482	3.805
	3.797	3.829	3.731	3.785	3.807	3.797	3.796	3.818	10.74	3.717	3.798	3.785	3.697	3.48	3.855
	3.8	3.819	3.757	3.856	3.809	3.802	3.8	3.771	7.656	3.701	3.794	3.764	3.779	2.958	3.696
	3.804	3.809	3.981	3.934	3.814	3.813	3.805	3.837	7.11	3.726	3.809	3.791	3.634	3.112	3.957
	3.81	3.806	3.86	3.96	3.808	3.807	3.797	3.828	4.267	3.67	3.825	3.817	3.747	3.569	3.602
	3.807	3.816	3.768	3.796	3.814	3.801	3.789	3.823	5.068	3.864	3.864	3.785	3.874	4.576	4.064
	3.822	3.831	3.743	3.815	3.824	3.803	3.785	3.825	5.162	3.791	3.805	3.795	3.709	3.043	3.848
	2.922	2.937	3.026	3.844	2.918	3.805	3.794	3.615	3.499	3.593	3.829	3.78	3.787	5.329	3.747
	3.803	3.805	3.965	3.922	3.796	3.804	3.796	3.864	4.889	3.799	3.813	3.811	3.862	4.174	3.599
	3.817	3.82	3.962	3.866	3.822	3.807	3.803	4.175	4.734	3.676	3.808	3.79	3.615	3.052	3.815
	3.802	3.85	4.066	3.848	3.802	3.799	3.776	3.896	6.256	3.737	3.796	3.791	3.755	4.058	3.929
	3.799	3.818	3.791	3.821	3.794	3.804	3.788	3.83	2.928	3.721	3.805	3.767	3.982	3.925	3.734
	3.796	3.82	3.943	3.786	3.787	3.801	3.798	3.654	4.968	3.9	3.853	3.789	3.903	4.403	3.955
	3.807	3.838	3.747	3.876	3.812	3.812	3.793	3.681	4.427	3.764	3.781	3.783	3.829	4.831	3.726
	3.808	3.833	3.734	3.945	3.809	3.823	3.804	3.755	4.174	3.662	3.847	3.775	3.956	2.557	3.933
	3.795	3.83	3.816	3.856	3.783	3.812	3.795	3.965	4.058	3.945	3.734	3.786	3.709	3.211	3.622
	3.795	3.821	3.861	3.833	3.802	3.815	3.809	3.94	4.229	3.703	3.809	3.804	3.742	5.371	3.853
	3.793	3.815	3.738	3.854	3.796	3.822	3.817	3.71	3.977	3.947	3.794	3.812	3.903	4.368	3.722
	3.804	3.838	3.943	3.803	3.803	3.815	3.809	3.792	3.827	3.697	3.819	3.813	3.884	4.55	3.813
	3.798	3.822	3.764	3.849	3.799	3.812	3.807	3.672	4.017	3.851	3.804	3.799	3.711	4.24	3.6
	3.794	3.836	3.715	3.772	3.797	3.794	3.786	3.981	3.31	3.683	3.787	3.802	3.803	3.785	3.777
	3.794	3.83	3.628	3.813	3.8	3.807	3.796	3.805	4.053	3.728	3.798	3.819	3.638	3.56	3.74
	3.813	3.856	3.789	3.764	3.807	3.815	3.807	3.808	3.816	3.681	3.795	3.812	3.583	4.002	3.687
	3.833	3.864	3.952	3.938	3.84	3.797	3.79	3.769	3.805	3.757	3.809	3.799	3.775	3.641	4.021
	3.79	3.834	3.92	3.788	3.801	3.799	3.793	4.046	3.794	3.71	3.831	3.837	3.88	4.088	3.88
	3.813	3.846	3.747	3.873	3.814	3.805	3.794	3.745	4.205	3.797	3.833	3.799	3.575	3.687	3.909
	3.808	3.854	4.199	3.89	3.804	3.81	3.804	3.92	3.147	3.639	3.751	3.79	3.842	4.201	3.531
	3.78	3.814	3.83	3.791	3.765	3.8	3.79	3.617	4.131	3.845	3.769	3.786	3.583	3.744	3.864
	3.775	3.834	3.831	3.775	3.759	3.807	3.795	3.779	3.806	3.711	3.799	3.772	3.627	3.83	3.655
	3.808	3.837	3.812	3.871	3.809	3.816	3.806	3.744	3.881	3.759	3.813	3.794	3.785	3.654	3.877
	3.821	3.852	3.933	3.905	3.829	3.813	3.803	3.826	3.368	3.706	3.8	3.781	3.915	3.884	3.811
	3.793	3.841	3.816	3.811	3.801	3.804	3.792	3.908	3.995	3.914	3.801	3.798	3.932	4.27	3.795
	3.802	3.839	3.701	3.991	3.798	3.807	3.795	3.864	3.706	3.782	3.789	3.781	3.675	3.861	3.817
	3.762	3.813	3.916	3.866	3.775	3.807	3.806	3.569	3.642	3.803	3.798	3.769	3.718	3.646	3.876
	3.799	3.86	3.767	3.841	3.812	3.808	3.804	3.763	3.678	3.758	3.804	3.77	3.812	4.084	3.846
	3.818	3.837	3.979	3.793	3.816	3.797	3.785	3.914	4.059	3.906	3.81	3.793	3.611	3.123	3.695
	3.805	3.85	3.849	3.808	3.809	3.801	3.785	3.912	4.016	3.728	3.8	3.787	3.955	3.744	3.946
	3.794	3.83	3.77	3.796	3.791	3.826	3.818	3.81	4.096	4.083	3.822	3.792	3.937	4.202	3.771
	3.806	3.825	3.906	3.834	3.802	3.816	3.805	3.765	3.661	3.767	3.831	3.817	3.704	4.624	3.907
	3.791	3.82	3.662	3.818	3.797	3.787	3.775	3.724	3.691	3.682	3.82	3.821	3.718	4.051	3.911
	3.81	3.816	3.809	3.821	3.808	3.833	3.826	3.629	5.299	4.022	3.787	3.794	3.831	4.041	3.668
	3.802	3.846	3.644	3.846	3.798	3.814	3.805	3.739	3.093	3.812	3.801	3.807	3.887	3.902	3.882
	3.801	3.789	3.652	3.824	3.806	3.824	3.809	4.053	6.974	3.735	3.811	3.813	3.917	3.97	3.827
	3.784	3.823	3.825	3.82	3.79	3.814	3.814	3.743	3.974	3.997	3.842	3.84	3.874	3.983	3.95
	3.809	3.827	3.782	3.832	3.808	3.839	3.837	3.824	3.924	3.845	3.819	3.794	3.791	4.1	3.899
	3.802	3.833	3.54	3.829	3.784	3.809	3.791	3.935	5.312	3.98	3.811	3.811	3.827	2.711	3.768
	3.801	3.824	3.829	3.821	3.81	3.81	3.797	3.941	2.253	3.713	3.787	3.807	3.748	5.085	3.821
	3.797	3.839	3.811	3.837	3.8	3.802	3.798	3.676	4.86	3.902	3.8	3.808	3.857	4.613	3.88
	3.782	3.835	3.781	3.817	3.794	3.806	3.785	3.815	4.248	3.75	3.811	3.8	3.528	4.371	3.673
	3.787	3.808	3.554	3.846	3.813	3.802	3.781	3.993	6.075	3.691	3.753	3.761	3.766	4.549	3.638
	3.779	3.801	3.679	3.826	3.781	3.806	3.785	3.707	0.609	3.883	3.871	3.828	3.847	4.776	3.84
	3.79	3.812	3.681	3.797	3.788	3.806	3.811	3.676	4.476	4.211	3.747	3.791	3.591	3.095	3.763
	3.811	3.847	3.654	3.845	3.812	3.807	3.801	3.894	4.839	3.842	3.771	3.846	3.773	3.379	3.623
	3.823	3.854	3.833	3.834	3.822	3.805	3.798	3.964	6.339	3.731	3.817	3.795	3.957	3.782	3.983
	3.806	3.853	3.779	3.825	3.808	3.805	3.799	3.669	2.278	3.854	3.764	3.791	3.726	3.422	3.718
	3.792	3.85	3.734	3.842	3.797	3.807	3.797	3.886	5.824	3.734	3.845	3.82	3.821	3.72	3.863
	3.787	3.839	3.742	3.809	3.786	3.815	3.801	3.788	5.221	3.748	3.76	3.796	3.745	3.401	3.981
	3.772	3.805	3.598	3.653	3.785	3.819	3.803	3.82	1.92	3.771	3.809	3.801	3.815	3.681	3.927
	3.789	3.776	3.659	3.734	3.8	3.826	3.822	3.676	5.02	3.74	3.792	3.785	3.929	3.602	3.64
	3.8	3.836	3.675	3.792	3.81	3.803	3.795	3.725	5.144	3.705	3.801	3.792	3.723	3.032	3.858
	3.795	3.811	3.767	3.823	3.81	3.799	3.781	3.864	5.157	3.753	3.788	3.778	3.559	3.085	3.822
	3.786	3.807	3.869	3.829	3.788	3.814	3.812	3.841	2.893	3.821	3.793	3.783	3.61	3.504	3.861
	3.814	3.824	4.093	3.834	3.817	3.807	3.803	3.642	6.497	3.712	3.78	3.797	3.824	3.31	3.645
	3.799	3.798	3.86	3.912	3.797	3.808	3.807	3.642	4.475	3.754	3.789	3.775	3.816	5.188	3.86
	3.795	3.805	3.834	3.773	3.798	3.798	3.795	3.781	4.455	3.674	3.813	3.791	3.815	3.983	3.706
	3.793	3.8	3.732	3.871	3.802	3.81	3.814	3.656	4.456	3.813	3.808	3.789	3.867	4.156	3.929
	3.797	3.821	3.924	3.735	3.788	3.795	3.79	3.93	3.359	3.669	3.817	3.775	4.014	3.681	3.796
	3.796	3.825	3.655	3.922	3.804	3.799	3.794	3.73	4.87	3.877	3.825	3.81	3.865	3.281	3.846
	3.806	3.848	3.894	3.836	3.809	3.79	3.778	3.841	4.201	3.716	3.783	3.77	3.865	4.25	3.908
	3.812	3.871	3.873	3.869	3.795	3.804	3.8	3.762	2.943	3.805	3.798	3.794	3.775	4.425	3.721
	3.804	3.876	3.831	3.831	3.798	3.803	3.802	4.122	4.008	3.783	3.804	3.794	3.894	3.956	3.911
	3.807	3.815	3.691	3.826	3.829	3.803	3.803	3.931	3.058	3.741	3.804	3.814	3.682	5.553	3.714
	3.813	3.849	3.822	4.044	3.788	3.803	3.799	3.574	4.462	4.001	3.774	3.842	3.65	2.579	3.624
	3.809	3.824	3.813	3.91	3.8	3.806	3.803	3.888	3.204	3.559	3.812	3.827	3.967	5.079	3.901
	3.784	3.805	3.875	3.853	3.793	3.807	3.804	3.799	3.465	3.937	3.812	3.831	3.883	2.866	3.783
	3.814	3.834	3.844	3.777	3.798	3.806	3.799	3.645	4.037	3.729	3.809	3.842	3.723	3.056	3.855
	3.824	3.828	3.87	3.796	3.82	3.804	3.796	3.645	3.767	4.212	3.808	3.821	3.949	3.435	3.816
	3.801	3.836	3.531	3.879	3.804	3.806	3.792	3.807	3.868	3.715	3.814	3.848	3.702	3.362	3.866
	3.802	3.793	3.851	3.83	3.8	3.811	3.798	3.981	3.401	3.969	3.805	3.836	3.758	3.848	3.855
	3.791	3.821	3.727	3.876	3.777	3.803	3.796	3.819	3.886	3.992	3.795	3.799	3.618	3.564	3.818
	3.815	3.855	3.701	3.811	3.83	3.81	3.804	3.718	3.427	3.756	3.795	3.788	3.62	3.848	3.845
	3.8	3.824	3.816	3.795	3.792	3.799	3.797	3.636	4.252	3.855	3.813	3.779	3.873	3.443	3.843
	3.808	3.845	3.84	3.805	3.808	3.803	3.794	3.867	3.691	3.796	3.816	3.786	3.689	3.946	3.873
	3.801	3.843	3.759	3.841	3.784	3.802	3.797	3.87	3.383	4.082	3.807	3.799	4.024	4.231	3.818
	3.79	3.832	3.534	3.828	3.77	3.806	3.795	3.9	2.813	3.605	3.812	3.81	3.718	3.517	3.842
	3.792	3.852	3.835	3.811	3.799	3.803	3.802	3.791	4.48	3.977	3.808	3.808	3.724	4.763	3.71
	3.798	3.808	3.758	3.824	3.805	3.808	3.793	3.892	4.614	3.739	3.799	3.807	3.898	3.457	3.863
	3.806	3.798	3.894	3.818	3.806	3.811	3.797	3.843	2.232	3.858	3.826	3.818	3.835	3.469	3.639
	3.808	3.784	3.846	3.815	3.821	3.808	3.795	3.722	5.513	3.724	3.809	3.822	3.997	4.084	3.911
	3.799	3.84	3.902	3.827	3.807	3.805	3.793	3.671	3.334	3.879	3.806	3.814	3.866	3.827	3.865
	3.808	3.833	3.953	3.786	3.808	3.784	3.776	3.77	1.578	3.729	3.798	3.794	3.74	3.701	3.714
	3.8	3.831	3.904	3.843	3.803	3.797	3.79	3.927	2.045	3.671	3.819	3.831	4	4.451	3.806
	3.812	3.841	3.955	3.804	3.813	3.808	3.804	3.882	6.749	3.759	3.806	3.808	3.736	3.72	3.863
	3.795	3.831	3.811	3.838	3.772	3.807	3.799	3.861	7.628	3.858	3.842	3.841	3.764	3.835	3.692
	3.803	3.842	4.05	3.815	3.791	3.806	3.795	3.866	2.984	3.726	3.816	3.827	3.957	4.152	3.876
	3.788	3.818	3.702	4.08	3.785	3.814	3.798	3.835	3.971	3.703	3.809	3.804	3.978	4.019	3.674
	3.814	3.855	3.87	3.999	3.829	3.812	3.801	3.99	2.174	3.907	3.835	3.83	3.732	4.192	3.933
	3.814	3.844	3.875	3.907	3.783	3.803	3.794	3.605	4.85	3.748	3.808	3.798	3.699	3.894	3.797
	3.815	3.829	3.891	3.827	3.825	3.798	3.781	3.899	2.707	3.784	3.833	3.808	4.016	2.055	4.04
	3.792	3.824	3.609	4.05	3.755	3.81	3.802	3.882	5.572	3.785	3.801	3.795	3.863	5.895	3.581
	2.987	2.983	3.093	4.006	2.979	3.81	3.806	3.728	4.083	3.743	3.761	3.805	3.64	5.257	3.653
	3.791	3.825	4.028	3.761	3.781	3.811	3.808	3.913	3.916	3.656	3.819	3.826	4.027	3.485	3.621
	3.809	3.848	3.736	3.545	3.811	3.816	3.802	3.686	2.939	4.02	3.797	3.803	3.817	4.464	3.786
	3.806	3.819	3.848	3.955	3.803	3.802	3.787	3.718	4.614	3.778	3.809	3.821	3.772	3.713	3.882
	3.789	3.828	3.728	3.928	3.784	3.804	3.787	3.632	4.725	3.545	3.804	3.773	3.94	3.478	3.821
	3.794	3.81	3.854	4.088	3.792	3.807	3.799	3.826	3.544	3.785	3.807	3.801	3.64	3.776	3.89
	3.807	3.814	3.855	3.863	3.794	3.804	3.799	3.85	4.082	3.961	3.8	3.796	3.585	3.325	3.79
	3.809	3.826	3.821	3.943	3.816	3.803	3.79	3.77	3.579	4.023	3.835	3.813	3.76	3.823	3.985
	3.797	3.838	4.055	3.701	3.826	3.809	3.786	3.652	4.513	3.69	3.799	3.742	3.795	2.853	3.631
	3.785	3.827	3.898	5.311	3.798	3.807	3.799	3.761	3.526	3.871	3.802	3.768	3.937	3.575	3.921
	3.785	3.806	3.734	4.211	3.78	3.808	3.795	3.735	4.36	3.707	3.813	3.793	4.045	5.282	3.674
	3.815	3.794	3.716	3.857	3.768	3.803	3.781	3.678	3.549	3.741	3.806	3.818	3.531	3.803	3.889
	3.794	3.859	3.818	4.004	3.773	3.806	3.793	3.589	3.706	3.753	3.828	3.801	3.8	5.152	3.938
	3.771	3.835	3.901	3.246	3.706	3.809	3.806	3.836	3.781	3.972	3.778	3.773	3.96	3.81	3.554
	3.792	3.82	3.796	3.766	3.807	3.817	3.816	3.728	4.148	3.747	3.79	3.792	3.928	3.634	4.255
	3.807	3.864	3.683	3.86	3.82	3.817	3.81	3.811	4.222	3.747	3.775	3.768	3.729	4.224	4.395
	3.827	3.833	3.722	3.899	3.819	3.805	3.795	3.907	3.966	3.838	3.809	3.779	3.864	4.79	4.004
	3.784	3.803	3.704	3.956	3.731	3.786	3.778	3.648	4.199	3.744	3.799	3.782	3.812	2.13	4.369
	3.792	3.842	3.773	3.74	3.821	3.802	3.802	3.85	3.746	3.769	3.792	3.749	3.544	3.696	4.166
	3.802	3.823	3.859	3.877	3.775	3.791	3.792	3.963	3.951	3.711	3.799	3.769	3.745	4.818	4.16
	3.802	3.815	3.795	3.941	3.805	3.805	3.799	3.855	3.719	3.947	3.805	3.799	3.897	4.047	4.011
	3.804	3.865	3.891	3.908	3.793	3.807	3.805	3.866	4.098	3.786	3.772	3.781	3.841	3.495	4.233
	3.803	3.799	3.583	3.905	3.763	3.811	3.81	3.917	3.64	3.801	3.794	3.78	3.795	2.774	3.756
	3.828	3.821	3.968	3.8	3.825	3.804	3.797	3.712	3.897	3.772	3.816	3.778	3.819	4.809	4.279
	3.812	3.837	3.938	3.866	3.819	3.809	3.795	3.878	3.821	3.803	3.81	3.8	3.504	4.017	3.983
	3.806	3.846	3.893	3.835	3.798	3.802	3.795	3.95	3.763	3.86	3.795	3.797	3.776	3.744	4.16
	3.8	3.859	3.666	3.788	3.814	3.806	3.794	3.862	3.989	3.719	3.803	3.812	3.484	4.634	3.864
	3.812	3.838	3.625	3.838	3.801	3.804	3.793	3.801	3.542	3.942	3.785	3.819	3.738	2.962	4.089
	3.812	3.87	3.878	3.778	3.752	3.804	3.794	3.679	3.611	3.687	3.805	3.794	3.78	4.054	3.911
	3.802	3.826	3.656	3.843	3.809	3.802	3.79	3.756	3.834	3.969	3.793	3.762	3.769	12.17	4.178
	3.801	3.82	3.876	3.797	3.761	3.802	3.794	3.878	3.571	3.833	3.814	3.772	3.859	9.676	3.65
	3.797	3.836	3.664	3.861	3.793	3.807	3.798	3.885	3.893	3.831	3.808	3.796	3.737	10.214	3.725
	3.804	3.828	3.834	3.881	3.779	3.804	3.801	3.805	3.914	4.039	3.822	3.793	3.814	7.502	4.174
	3.8	3.84	3.755	3.94	3.837	3.805	3.794	3.821	3.858	3.741	3.803	3.781	3.894	3.21	3.791
	3.803	3.834	3.659	3.984	3.736	3.804	3.795	3.866	3.464	3.921	3.802	3.778	3.887	5.499	4.147
	3.8	3.857	3.686	3.941	3.779	3.809	3.791	3.876	3.692	3.699	3.816	3.769	3.538	3.173	3.828
	3.8	3.817	3.679	3.842	3.882	3.822	3.815	3.678	6.259	3.931	3.815	3.785	3.818	4.92	4.241
	3.819	3.835	3.848	3.879	3.739	3.819	3.799	4.065	1.88	3.991	3.817	3.785	3.884	4.209	3.745
	3.812	3.835	3.686	3.675	3.756	3.83	3.823	3.671	4.847	3.865	3.82	3.787	3.733	4.987	4.327
	3.801	3.833	3.859	3.788	3.853	3.811	3.801	3.671	5.085	3.976	3.819	3.77	3.744	5.312	3.737
	3.809	3.854	4.006	3.848	3.773	3.806	3.801	3.705	1.269	3.762	3.812	3.784	3.744	5.033	4.219
	3.798	3.822	3.787	3.888	3.864	3.805	3.812	3.903	4.355	3.862	3.848	3.811	3.821	3.272	4.101
	3.813	3.849	3.821	3.789	3.801	3.803	3.789	3.678	3.277	3.72	3.829	3.85	3.626	4.614	4.259
	3.823	3.858	3.715	3.824	3.822	3.805	3.801	3.914	3.113	3.567	3.815	3.805	3.897	3.232	4.402
	3.799	3.841	3.722	3.842	3.798	3.807	3.798	3.819	3.204	4.093	3.774	3.789	3.845	4.311	4.228
	3.797	3.817	3.787	3.823	3.81	3.795	3.79	3.826	4.186	3.589	3.789	3.798	3.938	4.119	4.328
	3.804	3.83	3.852	3.797	3.769	3.831	3.828	3.655	1.888	3.845	3.779	3.79	3.77	3.015	4.121
	3.803	3.828	3.684	3.816	3.788	3.799	3.795	3.802	3.092	3.667	3.83	3.799	3.943	3.723	3.919
	3.801	3.833	3.721	3.835	3.798	3.805	3.814	3.435	3.084	4.327	3.812	3.794	3.754	4.635	3.802
	3.809	3.838	3.948	3.81	3.808	3.802	3.78	3.813	3.166	3.839	3.839	3.789	3.999	3.954	4.379
	3.795	3.816	3.842	3.813	3.792	3.806	3.801	3.965	3.987	3.658	3.823	3.783	3.742	4.968	3.804
	3.783	3.829	3.772	3.821	3.771	3.808	3.799	3.755	3.732	3.759	3.806	3.752	3.796	3.603	4.228
	3.794	3.844	3.892	3.809	3.785	3.805	3.798	3.77	3.027	4.055	3.804	3.772	3.793	3.774	3.759
	3.798	3.833	3.668	3.848	3.765	3.805	3.789	3.929	3.517	4.046	3.822	3.777	3.782	3.569	4.036
	3.805	3.834	3.703	3.815	3.811	3.806	3.792	3.948	4	3.724	3.807	3.768	3.902	5.059	3.569
	3.795	3.825	3.659	3.839	3.78	3.805	3.793	3.636	3.846	3.851	3.817	3.794	3.662	3.969	3.853
	3.805	3.843	3.926	3.808	3.804	3.803	3.788	3.745	3.664	3.686	3.799	3.798	3.889	3.435	3.662
	3.8	3.857	3.8	3.79	3.782	3.806	3.802	3.757	3.197	4.063	3.809	3.767	3.728	3.733	3.66
	3.813	3.855	3.884	3.823	3.81	3.819	3.81	3.668	4.05	3.726	3.835	3.757	3.907	4.504	4.174
	3.788	3.824	3.854	3.822	3.876	3.808	3.789	3.746	4.018	3.951	3.794	3.814	3.731	3.608	3.58
	3.821	3.841	3.912	3.815	3.863	3.806	3.79	3.911	3.539	3.838	3.856	3.803	3.663	2.527	4.312
	3.78	3.817	3.861	3.854	3.829	3.814	3.813	3.751	4.035	3.766	3.783	3.808	3.541	4.65	4.095
	3.811	3.86	3.752	3.809	3.823	3.834	3.827	3.797	3.669	3.874	3.796	3.82	3.584	2.814	4.22
	3.836	3.844	3.835	3.806	3.868	3.81	3.804	3.803	3.897	3.794	3.797	3.805	3.926	3.408	3.962
	3.803	3.833	3.736	3.819	3.781	3.791	3.792	3.945	3.904	3.731	3.806	3.817	3.604	5.277	4.14
	3.79	3.826	3.813	3.83	3.844	3.802	3.802	3.88	3.78	3.766	3.799	3.781	3.741	5.073	4.039
	3.78	3.802	3.893	3.84	3.775	3.817	3.82	3.883	3.664	3.767	3.824	3.809	3.661	2.971	4.213
	3.79	3.851	3.573	3.827	3.777	3.818	3.818	3.745	3.746	3.77	3.816	3.8	3.845	4.825	3.706
	3.806	3.83	3.735	3.81	3.779	3.81	3.808	3.818	3.695	3.809	3.825	3.771	3.77	3.715	4.453
	3.816	3.848	4.03	3.824	3.814	3.805	3.805	3.855	4.559	3.729	3.791	3.811	3.908	3.415	3.919
	3.794	3.844	3.872	3.812	3.769	3.806	3.804	3.573	3.797	3.809	3.768	3.747	3.705	3.079	3.895
	3.796	3.854	3.733	3.832	3.813	3.831	3.83	3.726	4.021	3.783	3.784	3.773	3.788	5.744	3.979
	3.803	3.816	3.772	3.848	3.782	3.826	3.826	3.751	3.939	3.827	3.812	3.775	3.608	3.663	4.074
	3.802	3.817	3.88	3.84	3.798	3.798	3.791	3.735	3.831	3.725	3.799	3.792	3.547	12.365	4.179
	3.804	3.841	3.657	3.797	3.79	3.817	3.813	3.783	3.752	3.791	3.847	3.825	3.903	4.588	3.759
	3.815	3.845	3.892	3.818	3.807	3.819	3.819	3.815	3.935	3.783	3.798	3.786	3.767	4.397	4.851
	3.796	3.801	3.902	3.812	3.786	3.814	3.802	3.802	3.91	3.729	3.79	3.785	3.901	1.693	3.496
	3.792	3.826	3.69	3.879	3.788	3.814	3.81	3.849	3.74	3.841	3.808	3.78	3.69	7.738	4.453
	3.788	3.818	3.955	3.778	3.76	3.809	3.802	3.877	3.747	3.822	3.787	3.776	3.803	6.769	4.381
	3.818	3.824	3.777	3.82	3.816	3.805	3.792	3.894	3.825	3.774	3.814	3.781	3.702	4.127	4.196
	3.813	3.85	3.848	3.8	3.815	3.803	3.794	3.789	3.555	3.813	3.833	3.798	3.69	2.665	4.418
	3.805	3.85	4.032	3.857	3.79	3.807	3.8	3.654	3.866	3.713	3.808	3.789	3.82	3.555	3.893
	3.823	3.831	3.794	3.843	3.83	3.801	3.793	3.975	3.852	3.896	3.808	3.773	3.805	4.388	4.181
	3.806	3.861	3.596	3.873	3.808	3.804	3.793	4.028	4.011	3.685	3.806	3.793	3.777	3.061	4.232
	3.806	3.857	3.794	3.791	3.79	3.805	3.788	3.814	3.733	3.888	3.805	3.774	3.624	4.214	3.716
	3.819	3.866	3.753	3.84	3.817	3.806	3.792	3.722	3.904	3.753	3.785	3.818	3.719	2.625	4.214
	3.818	3.845	3.771	3.766	3.821	3.805	3.793	3.981	4.025	3.931	3.822	3.799	3.749	4.121	3.933
	3.777	3.847	3.635	3.793	3.786	3.805	3.8	3.806	2.667	3.868	3.849	3.837	3.872	2.92	4.147
	3.802	3.865	3.924	3.842	3.794	3.804	3.783	3.865	3.891	3.766	3.823	3.767	3.9	5.731	3.721
	3.822	3.875	3.753	3.806	3.816	3.807	3.802	3.883	3.97	3.983	3.825	3.784	3.598	2.596	4.283
	3.809	3.858	3.872	3.94	3.811	3.81	3.793	3.756	4.22	3.715	3.825	3.758	3.81	3.534	4.183
	3.799	3.845	3.954	3.801	3.794	3.8	3.788	3.871	3.357	3.835	3.82	3.793	3.926	4.106	4.451
	3.794	3.848	3.674	3.889	3.78	3.805	3.803	3.952	2.833	3.686	3.828	3.795	3.729	4.13	3.901
	3.795	3.822	3.853	3.765	3.796	3.81	3.801	3.761	3.502	4.117	3.8	3.805	3.79	2.864	4
	3.795	3.843	3.822	3.876	3.804	3.823	3.808	3.784	4.03	3.613	3.823	3.818	3.547	4.326	4.162
	3.783	3.828	3.806	3.817	3.777	3.792	3.789	3.813	3.224	3.697	3.817	3.789	3.625	2.973	3.688
	3.802	3.84	3.897	3.81	3.799	3.812	3.813	3.595	3.375	3.73	3.813	3.835	3.716	4.411	4.302
	3.791	3.834	3.744	3.884	3.788	3.823	3.813	3.759	3.289	3.899	3.815	3.849	3.841	3.423	3.844
	3.807	3.829	3.667	3.858	3.818	3.788	3.773	3.75	2.061	3.275	3.788	3.797	3.896	3.705	4.291
	3.798	3.841	3.745	3.892	3.789	3.799	3.801	3.8	3.222	3.881	3.876	3.817	3.721	3.338	4.089
	3.804	3.848	3.71	3.8	3.807	3.826	3.821	3.815	2.411	3.313	3.851	3.841	3.961	3.605	4.082
	3.802	3.835	3.577	3.82	3.8	3.782	3.783	3.619	3.718	3.514	3.819	3.773	3.778	4.716	4.249
	3.806	3.848	3.769	3.829	3.812	3.803	3.798	3.894	3.732	3.659	3.799	3.802	3.654	3.212	4.208
	3.803	3.822	4.035	3.812	3.796	3.79	3.785	3.719	3.84	3.571	3.819	3.822	3.894	10.984	3.848
	3.813	3.869	3.918	3.823	3.816	3.811	3.804	3.714	2.403	3.818	3.818	3.82	3.651	3.698	4.155
	3.83	3.844	3.794	3.802	3.822	3.784	3.787	3.737	2.57	3.715	3.802	3.807	3.966	7.881	3.823
	3.798	3.827	3.663	3.832	3.798	3.808	3.815	3.755	3.978	3.811	3.809	3.834	3.926	2.194	4.308
	3.816	3.853	3.741	3.836	3.814	3.784	3.787	3.873	4.34	3.571	3.82	3.822	3.775	10.16	3.564
	3.807	3.856	3.858	3.79	3.795	3.793	3.794	3.854	2.691	3.642	3.817	3.797	3.807	5.28	4.024
	3.797	3.844	3.92	3.813	3.803	3.807	3.79	3.883	2.346	3.758	3.806	3.784	3.73	6.362	3.907
	3.799	3.811	3.698	3.813	3.802	3.807	3.789	3.686	2.22	3.638	3.802	3.798	4.026	5.254	3.895
	3.798	3.841	3.882	3.831	3.791	3.806	3.798	3.937	4.105	3.665	3.801	3.771	3.847	4.991	4.126
	3.797	3.844	3.62	3.802	3.797	3.805	3.8	3.856	3.126	3.632	3.799	3.786	3.773	6.209	3.766
	3.804	3.853	3.984	3.825	3.808	3.807	3.807	3.806	3.523	3.919	3.826	3.798	3.663	3.89	4.584
	3.806	3.84	3.714	3.851	3.812	3.803	3.784	3.844	3.9	3.681	3.818	3.757	3.962	6.834	3.761
	3.815	3.869	3.714	3.823	3.81	3.803	3.797	3.816	3.346	3.609	3.831	3.81	4.041	2.776	4.049
	3.832	3.89	3.925	3.968	3.817	3.807	3.805	3.724	3.283	3.831	3.804	3.789	3.689	6.41	3.941
	3.82	3.876	3.815	3.763	3.812	3.801	3.794	3.696	3.98	3.84	3.788	3.787	3.769	4.41	4.018
	3.803	3.795	3.827	3.86	3.793	3.809	3.793	3.857	3.833	3.869	3.811	3.779	3.719	1.662	4.33
	3.789	3.813	3.875	3.813	3.772	3.812	3.804	3.776	3.703	3.75	3.808	3.806	3.859	6.143	3.574
	3.798	3.826	3.752	3.813	3.805	3.806	3.798	3.696	3.914	4.05	3.812	3.792	3.875	5.344	4.466
	3.81	3.835	3.928	3.829	3.792	3.8	3.777	3.641	3.616	3.876	3.803	3.78	3.581	6.082	3.906
	3.797	3.843	3.712	3.826	3.8	3.806	3.788	3.757	3.529	3.728	3.816	3.801	3.899	3.86	4.206
	3.807	3.843	3.989	3.788	3.808	3.805	3.792	3.972	4.284	3.695	3.832	3.871	3.588	6.307	3.722
	3.804	3.834	3.66	3.844	3.797	3.806	3.804	3.751	3.858	3.931	3.82	3.818	3.946	4.185	4.575
	3.801	3.844	3.746	3.843	3.798	3.807	3.791	3.651	3.656	3.97	3.806	3.805	3.823	2.718	4.044
	3.803	3.829	3.762	3.819	3.809	3.802	3.79	3.738	4.198	3.579	3.787	3.785	3.812	6.58	3.886
	3.802	3.836	3.724	3.808	3.806	3.809	3.8	4.011	3.844	3.848	3.807	3.795	3.889	6.297	4.195
	3.799	3.834	3.725	3.878	3.794	3.803	3.803	3.828	3.418	3.778	3.817	3.794	3.635	8.139	4.165
	3.801	3.839	4.108	3.815	3.807	3.806	3.804	3.86	3.746	3.647	3.798	3.794	3.599	5.621	3.748
	3.806	3.821	3.888	3.828	3.806	3.812	3.803	3.837	3.716	3.719	3.801	3.799	3.753	3.786	4.201
	3.8	3.838	3.701	3.798	3.805	3.814	3.812	3.822	3.84	3.871	3.799	3.793	3.562	4.951	4.11
	3.81	3.846	3.769	3.812	3.795	3.795	3.794	3.747	3.875	3.708	3.792	3.787	3.689	3.766	4.256
	3.804	3.816	3.681	3.83	3.811	3.809	3.81	3.956	3.847	3.804	3.826	3.818	3.876	7.642	4.053
	3.796	3.867	3.787	3.816	3.793	3.81	3.812	3.703	3.912	3.731	3.826	3.799	3.594	3.811	4.361
	3.791	3.848	3.653	3.844	3.783	3.802	3.8	3.694	3.936	3.671	3.785	3.806	3.868	6.082	4.044
	3.81	3.864	3.781	3.871	3.808	3.805	3.801	3.759	3.255	3.804	3.875	3.839	4.019	10.283	4.144
	3.792	3.821	3.645	3.87	3.79	3.807	3.805	3.776	4.003	3.675	3.839	3.83	3.955	12.01	3.882
	3.803	3.809	3.952	3.859	3.797	3.804	3.799	3.774	4.026	3.869	3.785	3.792	3.903	18.261	4.401
	3.791	3.841	3.77	3.816	3.769	3.809	3.796	3.649	4.071	3.724	3.813	3.813	3.847	10.988	4.161
	3.791	3.865	3.689	3.791	3.792	3.805	3.8	4.022	3.279	3.808	3.784	3.818	3.763	14.197	4.039
	3.819	3.844	3.806	3.851	3.824	3.804	3.8	3.991	3.871	3.691	3.788	3.781	3.597	2.642	4.26
	3.804	3.829	3.704	3.844	3.823	3.805	3.79	3.926	4.036	3.896	3.792	3.769	3.657	6.818	4.266
	3.798	3.803	3.893	3.829	3.791	3.804	3.796	3.78	3.125	3.639	3.766	3.787	3.912	5.258	4.073
	3.784	3.811	3.711	3.817	3.809	3.806	3.802	3.788	3.818	3.833	3.793	3.798	3.835	3.685	4.177
	3.798	3.817	4.027	3.833	3.803	3.806	3.799	3.731	2.862	3.849	3.823	3.798	3.673	3.907	4.496
	3.797	3.827	3.419	3.858	3.817	3.807	3.805	3.698	4.079	3.717	3.794	3.778	3.727	5.016	3.717
	3.812	3.84	3.618	3.836	3.819	3.803	3.79	3.628	2.269	3.701	3.809	3.794	3.92	4.119	4.09
	3.8	3.814	3.673	3.833	3.806	3.807	3.799	3.787	4.157	3.676	3.816	3.798	3.595	3.368	4.136
	3.785	3.817	3.627	3.819	3.766	3.804	3.796	3.983	3.877	3.896	3.807	3.776	3.623	3.768	4.498
	3.786	3.837	3.747	3.821	3.795	3.806	3.796	3.891	4.281	3.794	3.795	3.801	3.657	4.281	3.708
	3.774	3.878	3.753	3.802	3.804	3.806	3.799	3.57	3.99	3.828	3.823	3.778	3.777	3.445	4.271
	3.816	3.853	3.683	3.808	3.817	3.804	3.799	3.645	1.744	3.602	3.81	3.783	3.969	3.902	4.274
	3.801	3.808	3.794	3.839	3.797	3.805	3.794	3.838	3.38	4.141	3.811	3.767	3.809	3.62	4.199
	3.798	3.826	3.697	3.857	3.8	3.806	3.805	3.734	3.282	3.618	3.757	3.801	3.799	4.44	4.101
	3.805	3.8	3.775	3.81	3.809	3.807	3.8	3.826	4.955	3.895	3.799	3.782	3.888	2.94	4.234
	3.79	3.822	3.787	3.82	3.813	3.829	3.823	3.668	1.256	3.902	3.825	3.774	3.961	3.854	4.218
	3.77	3.811	3.843	3.811	3.769	3.802	3.794	3.821	4.038	4.113	3.833	3.814	3.819	2.7	4.235
	3.793	3.823	3.816	3.847	3.802	3.809	3.798	3.876	1.642	3.955	3.823	3.8	3.805	6.986	4.094
	3.821	3.891	3.831	3.8	3.813	3.812	3.801	3.916	3.513	4.067	3.839	3.824	3.788	5.215	4.048
	3.81	3.841	3.761	3.817	3.825	3.811	3.799	3.875	3.66	3.839	3.827	3.865	3.937	6.308	4.36
	3.81	3.841	3.766	3.835	3.822	3.796	3.793	3.927	3.753	3.933	3.813	3.831	3.885	3.801	4.333
	3.788	3.804	3.527	3.855	3.799	3.807	3.805	3.601	3.608	3.691	3.782	3.778	3.748	4.949	4.486
	3.781	3.795	3.678	3.818	3.773	3.809	3.795	3.784	2.978	3.767	3.795	3.789	4.038	4.586	3.631
	3.809	3.833	3.867	3.839	3.827	3.82	3.819	3.886	2.873	3.515	3.779	3.797	3.664	7.257	4.252
	3.799	3.831	3.814	3.881	3.792	3.817	3.808	3.912	3.481	4.219	3.773	3.802	3.737	6.021	4.178
	3.8	3.821	3.782	3.689	3.807	3.803	3.791	3.882	3.379	4.035	3.802	3.797	4.025	7.397	4.291
	3.796	3.803	3.66	3.932	3.834	3.803	3.791	3.85	3.608	3.832	3.813	3.805	3.797	6.043	4.153
	3.797	3.825	3.924	3.799	3.804	3.806	3.799	3.59	3.587	3.928	3.807	3.809	3.705	4.055	4.249
	3.808	3.817	3.745	3.793	3.843	3.812	3.811	3.768	3.524	4.003	3.8	3.801	3.784	8.162	4.418
	3.819	3.825	3.957	3.84	3.811	3.804	3.794	3.65	3.717	4.291	3.81	3.789	3.926	5.265	4.287
	3.8	3.836	3.631	3.799	3.807	3.798	3.798	3.765	3.42	3.742	3.792	3.809	3.669	6.441	3.792
	3.784	3.871	3.757	3.806	3.803	3.831	3.825	4.074	3.559	3.521	3.811	3.804	3.906	3.669	4.38
	3.796	3.871	3.657	3.846	3.793	3.798	3.793	3.907	3.843	3.516	3.806	3.781	3.849	5.823	4.336
	3.793	3.843	3.846	3.865	3.821	3.805	3.801	3.858	3.401	4.107	3.796	3.804	3.698	5.046	4.179
	3.778	3.815	3.641	3.918	3.775	3.807	3.798	3.771	3.807	3.691	3.801	3.8	3.921	7.767	4.173
	3.786	3.801	3.661	3.849	3.788	3.807	3.795	3.95	3.87	4.075	3.803	3.776	3.745	6.872	4.484
	3.805	3.853	3.793	3.863	3.793	3.806	3.798	3.703	3.836	3.935	3.808	3.796	3.798	7.554	4.225
	3.794	3.823	3.905	3.872	3.792	3.805	3.8	3.664	3.476	3.839	3.82	3.809	3.862	1.929	3.678
	3.813	3.854	3.828	3.849	3.797	3.805	3.796	3.752	2.888	3.766	3.826	3.814	4.01	7.088	4.63
	3.812	3.838	3.783	3.855	3.822	3.804	3.796	3.849	3.934	3.772	3.79	3.802	3.803	6.402	4.518
	3.801	3.832	3.644	3.8	3.822	3.808	3.801	3.844	1.758	3.865	3.798	3.788	3.674	14.628	4.561
	3.806	3.853	3.894	3.795	3.818	3.808	3.803	3.918	4.552	3.877	3.851	3.82	3.932	12.918	3.803
	3.818	3.844	3.875	3.835	3.799	3.801	3.79	3.82	2.845	4.064	3.831	3.762	3.809	19.421	4.392
	3.823	3.808	3.95	3.825	3.777	3.805	3.792	3.868	3.035	3.739	3.807	3.761	3.858	4.819	4.42
	3.797	3.804	3.647	3.832	3.785	3.805	3.801	3.647	2.625	3.948	3.792	3.795	3.643	5.228	4.293
	3.79	3.828	3.728	3.8	3.788	3.807	3.797	3.774	3.693	3.78	3.762	3.804	3.662	3.48	3.54
	3.803	3.812	3.873	3.836	3.783	3.804	3.793	3.948	3.834	4.068	3.811	3.796	3.814	9.418	4.778
	3.78	3.814	3.692	3.835	3.754	3.804	3.793	3.805	2.275	3.775	3.806	3.795	3.793	6.722	4.103
	3.799	3.818	3.903	3.849	3.792	3.803	3.804	3.734	3.875	4.315	3.813	3.793	3.848	7.571	3.994
	3.8	3.803	4.108	3.838	3.817	3.794	3.791	3.782	4.537	3.971	3.799	3.798	3.852	8.331	4.195
	3.775	3.805	3.813	3.823	3.83	3.785	3.784	3.83	6.45	5.134	3.813	3.817	3.683	3.986	3.88
	3.778	3.851	3.942	3.905	3.846	3.82	3.819	3.609	1.978	6.062	3.808	3.801	3.912	6.853	4.443
	3.798	3.835	3.871	3.93	3.769	3.794	3.794	4.039	4.345	3.704	3.778	3.813	3.625	5.217	3.467
	3.808	3.844	3.768	3.798	3.822	3.82	3.82	3.839	2.637	3.596	3.797	3.788	3.793	5.931	4.293
	3.809	3.863	3.754	3.827	3.797	3.824	3.821	3.847	3.321	3.692	3.808	3.817	3.887	5.479	3.609
	3.826	3.867	3.873	3.843	3.825	3.805	3.811	3.966	5.373	3.862	3.808	3.805	3.883	4.506	4.126
	3.796	3.85	3.82	3.821	3.838	3.805	3.796	3.856	5.14	3.661	3.842	3.815	3.93	4.052	3.99
	3.788	3.838	3.755	3.818	3.846	3.808	3.804	3.762	2.616	3.683	3.782	3.789	3.887	3.522	3.507
	3.789	3.841	3.655	3.818	3.79	3.825	3.826	3.874	1.77	3.651	3.785	3.788	3.745	3.514	4.002
	3.799	3.832	3.86	3.897	3.823	3.812	3.813	3.783	4.333	3.752	3.815	3.783	3.629	3.942	4.217
	3.779	3.815	3.59	3.838	3.8	3.806	3.807	4.093	2.12	3.605	3.848	3.847	3.944	5.772	3.999
	3.806	3.848	3.944	3.797	3.828	3.809	3.809	3.578	4.568	3.757	3.815	3.81	3.711	3.118	4.446
	3.791	3.797	3.9	3.804	3.812	3.806	3.801	3.7	5.13	3.735	3.79	3.798	3.743	5.019	4.194
	3.775	3.818	3.872	3.87	3.808	3.808	3.804	4.042	2.27	3.711	3.815	3.781	3.931	7.621	4.191
	3.77	3.774	3.687	3.843	3.796	3.819	3.817	3.888	5.438	3.743	3.805	3.789	3.693	3.106	4.189
	3.807	3.835	3.727	3.816	3.823	3.815	3.811	3.819	0.822	3.691	3.822	3.798	3.678	3.185	3.907
	3.803	3.841	3.948	3.853	3.811	3.808	3.804	3.913	5.462	3.768	3.812	3.794	3.748	3.782	4.354
	3.771	3.819	3.672	3.773	3.764	3.816	3.806	3.751	0.51	3.576	3.809	3.789	3.873	4.455	4.145
	3.793	3.851	3.816	3.785	3.791	3.808	3.803	3.896	1.702	3.842	3.83	3.783	3.776	4.281	4.314
	3.782	3.794	3.751	3.783	3.789	3.807	3.802	3.737	4.65	3.678	3.784	3.786	3.753	4.891	4.131
	3.779	3.783	3.746	3.79	3.795	3.806	3.8	3.906	1.959	3.769	3.79	3.783	3.841	2.999	4.174
	3.801	3.816	3.976	3.768	3.8	3.808	3.805	3.932	1.302	3.8	3.82	3.781	3.744	5.449	4.317
	3.787	3.848	3.815	3.784	3.807	3.817	3.812	3.611	3.138	3.72	3.807	3.792	3.991	3.179	3.777
	3.77	3.815	3.617	3.783	3.789	3.815	3.812	3.69	4.827	3.808	3.81	3.786	3.723	6.071	4.263
	3.771	3.812	3.745	3.795	3.8	3.81	3.8	3.78	3.254	3.719	3.816	3.769	3.852	5.151	4.298
	3.806	3.843	3.686	3.767	3.822	3.782	3.782	3.831	5.226	3.724	3.821	3.765	3.784	5.082	3.78
	3.807	3.849	3.915	3.792	3.813	3.784	3.79	3.805	9.603	3.734	3.814	3.8	3.954	7.788	4.063
	3.797	3.853	3.811	3.792	3.841	3.809	3.809	3.601	5.52	3.764	3.867	3.793	3.805	4.4	4.117
	3.781	3.796	3.918	3.779	3.79	3.799	3.799	3.915	10.601	3.671	3.819	3.77	3.879	8.364	4.399
	3.801	3.84	3.729	3.761	3.826	3.8	3.798	3.798	5.071	3.769	3.854	3.782	3.933	4.968	4.148
	3.796	3.773	3.693	3.774	3.796	3.822	3.823	3.762	7.363	3.698	3.827	3.791	3.796	10.625	4.066
	3.806	3.824	3.785	3.782	3.82	3.829	3.824	3.77	4.245	3.742	3.785	3.799	3.833	15.574	4.303
	3.781	3.8	3.932	3.783	3.789	3.811	3.807	3.643	5.832	3.8	3.817	3.797	3.879	7.46	4.153
	3.805	3.851	3.753	3.798	3.806	3.803	3.799	3.849	2.193	3.764	3.812	3.832	3.846	8.257	4.186
	3.809	3.851	3.934	3.768	3.82	3.807	3.804	3.654	1.002	3.818	3.821	3.785	3.795	5.155	4.259
	3.799	3.846	3.776	3.826	3.817	3.806	3.805	3.66	2.736	3.746	3.806	3.776	3.724	7.71	4.191
	3.789	3.823	3.715	3.776	3.791	3.807	3.802	3.667	3.331	3.685	3.805	3.783	3.593	8.266	4.309
	3.818	3.84	3.906	3.788	3.829	3.811	3.809	3.68	1.276	3.779	3.829	3.791	3.823	2.873	4.259
	3.792	3.817	3.803	3.774	3.788	3.807	3.802	3.717	6.803	3.658	3.783	3.782	3.806	4.351	4.278
	3.832	3.856	3.949	3.806	3.838	3.809	3.806	3.893	4.215	3.681	3.807	3.776	3.738	3.868	4.194
	3.797	3.866	3.659	3.733	3.796	3.809	3.807	3.709	5.729	3.64	3.808	3.763	3.913	9.787	4.185
	3.801	3.864	3.936	3.828	3.809	3.833	3.828	3.756	10.915	3.706	3.797	3.798	3.779	9.036	4.19
	3.807	3.854	3.808	3.753	3.838	3.79	3.791	3.933	5.751	3.756	3.789	3.792	3.907	3.165	4.313
	3.772	3.813	3.71	3.837	3.775	3.815	3.815	3.716	10.496	3.776	3.806	3.765	3.821	6.98	4.205
	3.81	3.824	3.874	3.676	3.808	3.82	3.817	3.874	7.125	3.803	3.778	3.79	3.812	4.67	3.954
	3.815	3.809	3.868	3.803	3.822	3.818	3.806	3.596	6.881	3.7	3.813	3.778	3.742	8.511	4.275
	3.791	3.817	3.813	3.715	3.792	3.81	3.796	3.73	4.835	3.712	3.831	3.775	3.779	3.948	4.372
	3.792	3.816	3.709	3.854	3.783	3.805	3.797	3.867	3.937	3.823	3.776	3.765	3.512	4.992	3.825
	3.814	3.871	3.898	3.676	3.845	3.808	3.8	3.731	4.083	3.71	3.799	3.79	3.828	10.556	4.353
	3.806	3.868	3.786	3.861	3.809	3.809	3.8	3.809	1.82	3.783	3.816	3.797	3.845	9.766	4.187
	3.802	3.859	3.717	3.815	3.786	3.806	3.804	3.744	2.216	3.733	3.822	3.798	3.883	3.84	4.238
	3.789	3.787	3.872	3.587	3.814	3.81	3.806	3.731	1.85	3.815	3.79	3.79	3.921	9.696	3.758
	3.792	3.83	3.467	3.196	3.791	3.805	3.8	3.915	3.543	3.757	3.805	3.791	3.83	3.374	4.497
	3.822	3.843	3.857	3.698	3.824	3.807	3.802	3.828	2.326	3.759	3.804	3.774	3.886	3.156	4.11
	3.813	3.819	3.493	3.851	3.857	3.805	3.789	3.695	4.737	3.995	3.804	3.823	3.74	3.264	3.9
	3.795	3.839	3.788	3.578	3.796	3.806	3.797	3.93	3.881	3.805	3.783	3.78	3.836	7.339	3.567
	3.791	3.834	3.968	3.969	3.849	3.805	3.795	3.82	5.11	3.732	3.832	3.801	3.682	5.761	4.15
	3.816	3.855	3.655	3.228	3.838	3.805	3.798	3.784	1.836	3.691	3.862	3.853	3.816	1.745	4.304
	3.786	3.823	3.803	2.576	3.774	3.807	3.8	3.761	2.423	3.924	3.839	3.827	3.781	5.076	3.723
	3.797	3.836	3.812	1.637	3.782	3.818	3.814	3.797	7.505	3.833	3.803	3.768	4.035	4.322	4.04
	3.793	3.85	3.756	4.334	3.831	3.83	3.825	4.017	5.021	3.787	3.816	3.767	3.859	4.623	4.44
	3.809	3.868	3.982	4.684	3.837	3.817	3.81	4.001	3.814	3.734	3.811	3.782	3.717	3.787	4.33
	3.806	3.83	3.796	3.261	3.843	3.814	3.813	3.722	6.401	3.773	3.798	3.766	3.868	4.362	3.554
	3.797	3.81	3.752	3.779	3.866	3.808	3.801	3.758	8.969	3.704	3.798	3.795	3.64	3.795	4.181
	3.781	3.853	3.722	2.971	3.832	3.807	3.803	3.692	2.728	3.767	3.826	3.791	3.774	5.175	4.212
	3.785	3.844	3.84	3.891	3.811	3.808	3.807	3.563	6.583	3.655	3.809	3.784	3.505	5.184	4.009
	3.797	3.852	3.584	3.77	3.776	3.806	3.804	3.71	2.349	3.78	3.81	3.782	3.738	3.667	3.715
	3.777	3.836	3.734	3.861	3.841	3.807	3.802	3.713	4.242	3.644	3.818	3.791	3.77	4.981	4.275
	3.827	3.843	3.681	3.629	3.87	3.809	3.807	3.7	0.987	3.698	3.826	3.792	3.824	2.827	4.19
	3.808	3.826	3.71	3.535	3.813	3.806	3.804	3.96	4.929	3.674	3.821	3.779	3.611	5.4	4.233
	3.789	3.818	3.924	3.919	3.898	3.806	3.809	3.914	1.463	3.729	3.804	3.794	3.813	4.162	3.76
	3.801	3.817	3.87	3.647	3.827	3.81	3.805	3.705	6.271	3.704	3.824	3.795	3.924	5.458	4.309
	3.8	3.815	3.696	3.86	3.834	3.807	3.806	3.853	2.601	3.745	3.818	3.782	3.746	3.936	4.128
	3.811	3.827	3.746	3.656	3.818	3.809	3.809	3.786	7.32	3.667	3.826	3.806	3.941	6.104	3.844
	3.794	3.814	3.764	3.771	3.828	3.809	3.81	3.781	3.129	3.721	3.802	3.783	3.838	5.739	4.173
	3.807	3.841	3.846	3.786	3.77	3.806	3.803	3.636	4.922	3.725	3.823	3.793	3.739	7.516	3.946
	3.831	3.86	3.847	3.788	3.865	3.811	3.811	3.898	6.348	3.593	3.805	3.799	3.869	6.424	4.046
	3.804	3.822	3.903	3.834	3.812	3.822	3.826	3.885	6.661	3.764	3.803	3.79	3.886	4.365	4.183
	3.808	3.834	3.864	3.749	3.807	3.797	3.802	3.784	4.337	3.695	3.8	3.796	3.947	4.798	4.502
	3.81	3.861	3.864	3.841	3.783	3.828	3.83	3.891	9.375	3.794	3.811	3.784	3.826	4.699	3.67
	3.837	3.852	4.019	3.733	3.867	3.791	3.79	3.801	14.501	3.739	3.811	3.795	3.725	2.175	4.259
	3.805	3.783	3.743	3.808	3.806	3.806	3.805	3.785	6.841	3.683	3.819	3.804	3.722	4.659	4.193
	3.793	3.798	3.829	3.778	3.809	3.81	3.808	3.814	7.871	3.663	3.805	3.774	4.031	2.432	3.891
	3.771	3.821	3.647	3.811	3.791	3.808	3.807	3.797	8.117	3.9	3.811	3.799	3.996	4.409	4.104
	3.761	3.813	3.73	3.762	3.737	3.809	3.805	3.866	3.263	3.748	3.802	3.794	3.74	4.817	4.032
	3.772	3.819	3.729	3.78	3.829	3.805	3.805	4.186	7.698	3.685	3.81	3.809	3.939	4.488	4.432
	3.802	3.865	3.96	3.826	3.808	3.799	3.801	3.743	6.115	3.722	3.807	3.791	3.697	6.443	3.581
	3.789	3.836	3.852	3.784	3.789	3.782	3.783	3.841	2.741	3.649	3.833	3.804	3.773	1.762	4.339
	3.806	3.835	3.879	3.785	3.84	3.808	3.814	3.951	4.17	3.775	3.807	3.792	3.593	4.471	4.425
	3.789	3.808	3.697	3.783	3.788	3.79	3.789	3.701	5.578	3.772	3.799	3.812	3.832	3.926	4.082
	3.802	3.852	3.799	3.777	3.831	3.808	3.802	3.786	4.833	3.724	3.809	3.777	3.61	3.096	3.776
	3.792	3.82	3.519	3.803	3.779	3.807	3.805	3.85	2.447	3.718	3.777	3.818	4.02	3.832	4.223
	3.77	3.822	3.714	3.791	3.787	3.807	3.802	3.775	5.56	3.773	3.795	3.826	3.721	2.605	4.026
	3.772	3.797	3.652	3.806	3.806	3.814	3.81	3.651	5.608	3.707	3.829	3.812	3.895	1.656	3.852
	3.796	3.864	3.821	3.83	3.807	3.804	3.802	3.604	1.281	3.776	3.842	3.82	3.752	3.483	4.164
	3.818	3.853	3.825	3.783	3.805	3.808	3.81	3.859	4.187	3.658	3.825	3.816	3.848	3.01	3.971
	3.787	3.858	3.747	3.731	3.736	3.807	3.799	4.031	2.284	3.801	3.81	3.78	3.863	4.2	4.25
	3.803	3.842	3.753	3.796	3.794	3.81	3.807	3.742	4.617	3.694	3.833	3.807	3.797	3.143	3.772
	3.793	3.863	3.811	3.755	3.825	3.804	3.805	3.721	1.694	3.817	3.851	3.811	4.059	3.181	4.001
	3.794	3.814	3.828	3.797	3.795	3.806	3.799	3.674	4.336	3.583	3.808	3.784	4.171	3.211	4.532
	3.802	3.829	3.753	3.73	3.794	3.807	3.808	3.744	2.845	3.77	3.805	3.83	3.868	8.678	3.788
	3.802	3.867	3.796	3.77	3.823	3.824	3.82	3.759	6.849	3.73	3.845	3.851	3.957	5.126	3.673
	3.785	3.803	3.821	3.773	3.805	3.804	3.805	3.901	1.388	3.809	3.84	3.832	3.885	5.533	4.594
	3.809	3.831	3.89	3.747	3.816	3.805	3.811	3.596	2.964	3.73	3.803	3.838	3.734	8.863	4.011
	3.797	3.842	3.871	3.756	3.802	3.807	3.806	3.802	3.001	3.745	3.795	3.801	3.782	11.844	3.791
	3.795	3.82	3.913	3.779	3.835	3.809	3.809	3.877	7.807	3.704	3.797	3.833	3.971	6.054	4.217
	3.802	3.829	3.747	3.802	3.797	3.809	3.807	3.851	4.942	3.725	3.852	3.842	3.951	6.819	3.804
	3.805	3.829	3.725	3.74	3.836	3.807	3.809	3.788	4.801	3.836	3.807	3.778	3.839	5.683	3.975
	3.804	3.801	3.546	3.79	3.802	3.807	3.807	3.724	3.892	3.633	3.773	3.751	3.746	5.677	3.611
	3.811	3.842	3.869	3.755	3.867	3.81	3.812	3.833	5.683	3.782	3.811	3.847	3.891	5.096	4.026
	3.815	3.856	3.876	3.805	3.81	3.808	3.808	3.747	5.056	3.701	3.785	3.873	3.773	3.927	4.196
	3.798	3.825	3.785	3.767	3.819	3.817	3.815	3.818	3.662	3.767	3.841	3.841	3.795	1.731	4.477
	3.808	3.84	3.911	3.827	3.793	3.842	3.845	3.842	3.196	3.768	3.803	3.841	3.929	2.919	4.238
	3.802	3.829	3.611	3.748	3.821	3.808	3.809	3.728	2.44	3.798	3.835	3.828	3.975	4.701	4.258
	3.794	3.825	3.771	3.782	3.81	3.808	3.804	3.85	6.759	3.68	3.812	3.818	3.808	5.525	3.746
	3.809	3.841	3.814	3.77	3.822	3.807	3.806	3.884	7.44	3.766	3.817	3.82	3.823	8.971	4.593
	3.778	3.841	3.711	3.802	3.794	3.811	3.805	3.744	4.382	3.801	3.792	3.856	3.81	3.927	3.667
	3.799	3.852	3.927	3.771	3.795	3.803	3.802	3.713	3.132	3.73	3.834	3.853	3.82	4.259	4.028
	3.831	3.864	3.961	3.775	3.85	3.809	3.804	3.742	4.847	3.732	3.864	3.805	4.001	3.016	4.353
	3.809	3.872	3.896	3.774	3.798	3.806	3.802	3.973	6.343	3.718	3.833	3.83	3.912	5.683	3.973
	3.81	3.841	3.79	3.813	3.836	3.815	3.811	3.773	8.795	3.815	3.794	3.771	3.915	3.835	3.682
	3.804	3.865	3.696	3.749	3.808	3.797	3.794	3.642	13.357	3.721	3.807	3.796	3.936	2.279	4.3
	3.799	3.822	3.723	3.822	3.795	3.812	3.811	3.94	16.952	3.734	3.817	3.777	3.895	2.656	4.066
	3.804	3.85	3.844	3.723	3.816	3.806	3.8	3.83	2.693	3.709	3.811	3.791	3.951	4.147	4.115
	3.779	3.832	3.995	3.849	3.798	3.83	3.83	3.825	10.929	3.673	3.812	3.784	3.769	4.058	3.786
	3.803	3.806	3.801	3.805	3.823	3.848	3.85	3.768	2.934	3.749	3.811	3.777	3.717	3.421	4.242
	3.818	3.797	3.811	3.735	3.833	3.807	3.809	3.87	13.307	3.743	3.808	3.802	3.697	3.194	4.259
	3.811	3.82	3.753	3.734	3.821	3.804	3.802	3.68	4.033	3.742	3.805	3.771	3.684	3.898	3.771
	3.801	3.812	3.968	3.796	3.814	3.814	3.811	3.641	2.334	3.726	3.813	3.789	3.823	3.889	4.177
	3.804	3.842	3.852	3.938	3.81	3.802	3.797	3.89	0.637	3.717	3.797	3.766	3.604	3.651	4.103
	3.785	3.801	3.73	3.705	3.801	3.805	3.804	3.876	3.908	3.756	3.813	3.8	3.716	3.047	4.224
	3.791	3.826	3.832	3.375	3.792	3.806	3.807	3.64	7.01	3.654	3.795	3.785	3.868	3.888	3.509
	3.782	3.801	3.711	3.753	3.818	3.835	3.835	4.006	16.584	3.762	3.819	3.781	3.94	3.642	4.3
	3.782	3.796	3.901	3.921	3.756	3.81	3.807	3.675	15.364	3.705	3.819	3.79	3.95	2.924	4.214
	3.796	3.833	3.673	3.568	3.811	3.817	3.815	4.062	7.818	3.766	3.799	3.776	3.892	5.233	4.006
	3.802	3.851	4.026	2.978	3.817	3.816	3.816	3.678	13.491	3.668	3.85	3.827	4.009	6.399	4.088
	3.798	3.807	3.804	5.038	3.807	3.798	3.8	3.9	6.601	3.705	3.796	3.785	3.861	10.74	4.151
	3.799	3.832	3.938	3.183	3.806	3.832	3.833	3.686	17.386	3.764	3.864	3.812	3.605	5.251	4.082
	3.803	3.84	3.816	3.979	3.802	3.81	3.812	3.807	33.902	3.764	3.849	3.77	3.902	2.845	4.175
	3.8	3.829	3.812	2.297	3.834	3.817	3.813	3.604	17.104	3.689	3.831	3.81	4.025	4.746	3.784
	3.806	3.831	3.713	4.183	3.814	3.794	3.79	3.652	12.024	3.687	3.833	3.795	3.739	3.964	3.815
	3.798	3.838	3.91	3.257	3.829	3.796	3.794	3.887	10.254	3.726	3.822	3.796	3.867	2.298	4.012
	3.8	3.815	3.794	3.849	3.81	3.808	3.809	3.757	7.447	3.693	3.82	3.8	3.943	3.585	4.13
	3.789	3.854	3.714	3.691	3.798	3.808	3.81	3.75	4.909	3.744	3.805	3.793	4.006	3.27	3.732
	3.809	3.862	3.735	4.028	3.817	3.807	3.808	3.938	8.779	3.782	3.807	3.791	3.854	4.284	4.09
	3.805	3.842	3.848	3.382	3.833	3.809	3.807	3.695	4.162	3.678	3.814	3.803	3.709	2.607	3.775
	3.805	3.833	3.977	4.141	3.819	3.806	3.797	3.938	3.822	3.697	3.795	3.786	3.745	3.042	4.216
	3.793	3.852	3.542	3.729	3.802	3.81	3.806	3.762	6.128	3.766	3.795	3.788	3.819	3.155	3.652
	3.8	3.847	3.805	3.754	3.799	3.807	3.804	3.795	3.571	3.745	3.816	3.787	3.69	3.268	4.141
	3.805	3.857	3.851	3.401	3.831	3.808	3.805	3.638	7.356	3.702	3.821	3.807	3.968	3.289	3.946
	3.793	3.821	3.804	3.696	3.79	3.809	3.801	3.935	8.002	3.769	3.82	3.785	3.744	3.04	4.101
	3.802	3.866	3.737	3.812	3.796	3.809	3.803	3.925	9.221	3.744	3.809	3.797	3.726	3.473	4.241
	3.833	3.85	3.654	3.61	3.853	3.811	3.811	3.927	3.069	3.725	3.809	3.793	3.571	3.382	3.692
	3.804	3.849	3.88	3.878	3.828	3.808	3.806	3.712	6.323	3.659	3.807	3.785	3.927	3.222	4.107
	3.809	3.8	3.774	3.736	3.821	3.81	3.808	3.805	3.803	3.77	3.82	3.78	3.78	4.056	3.862
	3.8	3.801	3.937	3.873	3.813	3.806	3.809	3.849	6.827	3.716	3.831	3.811	3.838	1.787	4.278
	3.794	3.806	3.711	3.649	3.808	3.809	3.813	3.92	2.613	3.676	3.807	3.81	3.543	2.941	4.199
	3.805	3.817	3.7	3.794	3.815	3.807	3.804	3.891	6.179	3.669	3.802	3.803	3.729	4.334	4.358
	3.803	3.846	3.839	3.795	3.812	3.807	3.809	3.685	4.293	3.771	3.808	3.789	3.833	8.708	3.921
	3.778	3.81	3.888	3.842	3.765	3.811	3.811	3.865	3.479	3.752	3.847	3.8	3.742	1.733	3.936
	3.798	3.847	3.677	3.716	3.814	3.806	3.804	3.673	5.101	3.684	3.801	3.796	3.724	7.027	3.993
	3.801	3.832	3.758	3.763	3.804	3.809	3.802	3.723	2.516	3.743	3.813	3.749	3.854	4.943	4.005
	3.78	3.827	3.893	3.811	3.781	3.811	3.81	3.82	5.111	3.771	3.783	3.781	3.911	3.963	4.548
	3.784	3.836	3.724	3.816	3.78	3.805	3.805	3.867	3.17	3.72	3.779	3.785	4.034	3.44	3.593
	3.799	3.822	3.777	3.663	3.794	3.811	3.805	3.751	3.706	3.775	3.81	3.809	4.008	6.145	4.017
	3.789	3.825	3.764	3.784	3.795	3.813	3.813	3.711	2.505	3.696	3.785	3.8	3.79	4.564	3.797
	3.798	3.815	3.661	3.872	3.803	3.812	3.816	3.791	5.194	3.739	3.801	3.819	3.935	3.705	4.253
	3.798	3.85	3.938	3.707	3.819	3.824	3.828	3.73	4.216	3.821	3.761	3.785	3.749	3.144	3.954
	3.8	3.833	3.851	3.794	3.803	3.816	3.816	3.736	1.968	3.728	3.81	3.782	3.886	3.45	4.14
	3.809	3.816	3.956	3.754	3.825	3.809	3.81	3.653	1.367	3.697	3.811	3.8	3.744	3.844	4.02
	3.823	3.851	3.795	3.743	3.833	3.805	3.805	3.647	1.908	3.826	3.804	3.766	3.626	3.482	4.07
	3.79	3.828	3.771	3.915	3.802	3.809	3.806	3.938	5.086	3.632	3.813	3.803	4.032	4.312	4.236
	3.796	3.814	3.811	3.618	3.783	3.805	3.803	3.605	1.887	3.767	3.813	3.756	3.721	3.704	3.602
	3.788	3.814	4.082	3.829	3.804	3.811	3.814	3.696	6.007	3.738	3.792	3.788	3.734	3.181	4.603
	3.788	3.801	3.714	3.78	3.797	3.807	3.804	3.68	1.666	3.795	3.789	3.776	3.774	3.852	3.94
	3.799	3.849	3.801	3.76	3.801	3.807	3.805	3.726	5.531	3.684	3.794	3.782	3.722	3.118	4.02
	3.793	3.846	3.667	3.813	3.808	3.808	3.809	3.566	2.432	3.726	3.799	3.782	3.83	3.605	3.832
	3.797	3.829	3.459	3.73	3.805	3.804	3.8	3.895	3.283	3.741	3.804	3.771	3.848	3.836	4.326
	3.795	3.818	3.657	3.745	3.826	3.809	3.805	3.835	3.916	3.655	3.791	3.801	3.713	4.303	4.257
	3.799	3.825	3.845	3.745	3.781	3.805	3.804	3.818	5.309	3.737	3.812	3.766	3.775	3.323	3.59
	3.794	3.819	3.7	3.788	3.83	3.809	3.808	3.792	5.243	3.715	3.804	3.791	3.883	3.492	4.223
	3.802	3.841	3.818	3.79	3.793	3.804	3.804	3.986	1.487	3.773	3.813	3.788	3.912	3.096	3.801
	3.798	3.839	3.899	3.712	3.822	3.809	3.807	3.937	8.852	3.688	3.817	3.772	3.715	3.189	4.224
	3.819	3.847	3.865	3.8	3.824	3.805	3.8	3.759	4.259	3.741	3.823	3.777	3.903	3.182	4.014
	3.807	3.848	3.761	3.809	3.827	3.808	3.808	3.804	7.997	3.715	3.808	3.79	3.779	4.677	4.136
	3.804	3.824	3.742	3.791	3.817	3.809	3.809	3.752	2.306	3.733	3.823	3.829	3.929	3.07	4.238
	3.796	3.797	3.835	3.736	3.807	3.81	3.809	3.671	18.439	3.679	3.809	3.822	3.872	7.905	3.692
	3.798	3.835	3.773	3.743	3.807	3.807	3.807	3.819	12.95	3.659	3.793	3.791	3.77	10.734	4.022
	3.804	3.821	3.53	3.825	3.811	3.815	3.815	3.853	18.785	3.684	3.794	3.778	3.734	2.305	4.098
	3.807	3.829	4.038	3.755	3.822	3.803	3.804	3.912	8.36	3.632	3.796	3.822	3.815	5.036	3.882
	3.812	3.793	3.761	3.796	3.819	3.807	3.807	3.841	4.134	3.755	3.821	3.784	3.574	9.387	4.001
	3.811	3.811	3.821	3.797	3.809	3.798	3.794	3.803	5.729	3.742	3.822	3.807	3.962	2.924	3.87
	3.827	3.839	3.872	3.766	3.851	3.81	3.809	3.799	4.148	3.768	3.799	3.786	3.985	4.669	4.107
	2.943	2.947	2.858	3.755	2.933	3.799	3.797	3.88	2.796	3.699	3.806	3.768	3.9	3.158	3.592
	3.766	3.808	3.784	3.784	3.793	3.794	3.792	3.906	8.7	3.74	3.816	3.781	3.907	3.691	4.142
	3.82	3.818	3.788	3.827	3.816	3.81	3.811	3.904	7.711	3.782	3.811	3.79	3.761	2.344	3.729
	3.794	3.853	3.688	3.78	3.81	3.796	3.799	3.636	2.948	3.734	3.8	3.804	3.891	4.218	3.816
	3.789	3.806	3.8	3.727	3.808	3.797	3.793	3.836	7.206	3.717	3.802	3.791	3.643	3.682	3.585
	3.791	3.81	3.761	3.781	3.797	3.808	3.808	3.663	3.217	3.865	3.812	3.801	3.699	7.158	4.255
	3.807	3.833	3.583	3.899	3.821	3.808	3.801	3.843	2.61	3.757	3.822	3.838	3.922	6.684	4.097
	3.808	3.841	3.79	3.719	3.815	3.806	3.801	3.843	2.823	3.722	3.815	3.83	3.907	5.202	3.81
	3.793	3.81	3.626	3.832	3.798	3.808	3.803	3.948	8.777	3.681	3.805	3.795	3.729	3.813	3.897
	3.798	3.82	3.678	3.833	3.806	3.814	3.816	3.975	2.931	3.827	3.811	3.764	3.858	3.176	3.768
	3.792	3.826	3.849	3.887	3.801	3.833	3.828	3.97	7.42	3.674	3.799	3.788	3.705	5.007	3.889
	3.798	3.836	3.592	3.786	3.792	3.811	3.809	3.781	4.794	3.733	3.792	3.768	3.647	4.016	3.807
	3.802	3.793	3.656	3.863	3.802	3.806	3.802	3.8	3.196	3.706	3.787	3.769	3.739	4.44	3.625
	3.791	3.839	3.777	3.876	3.792	3.844	3.84	3.783	4.021	3.816	3.788	3.785	3.608	5.19	3.979
	3.798	3.836	3.704	3.695	3.794	3.809	3.808	3.851	4.886	3.738	3.803	3.794	3.765	3.518	3.68
	3.808	3.853	3.684	3.839	3.801	3.809	3.809	3.777	1.546	3.77	3.803	3.793	3.636	3.411	3.681
	3.832	3.867	3.614	3.922	3.836	3.807	3.808	3.79	4.077	3.681	3.809	3.798	3.873	4.68	4.332
	3.796	3.849	3.717	3.707	3.822	3.825	3.829	3.832	3.808	3.789	3.81	3.815	3.816	4.863	3.685
	3.816	3.835	3.84	3.389	3.827	3.816	3.817	3.805	3.771	3.781	3.828	3.806	3.779	4.013	4.322
	3.805	3.853	3.76	3.778	3.809	3.811	3.815	3.987	1.921	3.699	3.818	3.801	3.833	4.129	4.364
	3.778	3.829	3.819	4.283	3.782	3.806	3.806	3.885	4.004	3.682	3.834	3.794	3.668	4.934	3.798
	3.782	3.849	3.673	4.627	3.785	3.804	3.806	3.833	5.362	3.602	3.818	3.771	3.781	5.21	3.897
	3.809	3.826	3.776	3.215	3.834	3.81	3.811	3.828	2.871	3.848	3.829	3.807	3.812	3.959	3.809
	3.826	3.858	3.917	2.299	3.84	3.807	3.806	3.879	4.347	3.736	3.81	3.804	3.692	3.793	4.145
	3.798	3.844	3.878	1.749	3.795	3.819	3.82	3.661	3.263	3.648	3.785	3.803	3.747	6.508	3.69
	3.801	3.843	3.786	4.353	3.812	3.797	3.799	3.871	6.673	3.806	3.817	3.781	3.939	4.045	3.785
	3.763	3.822	3.753	4.748	3.769	3.816	3.819	3.923	8.237	3.877	3.81	3.787	3.816	5.24	3.651
	3.807	3.826	3.646	3.114	3.806	3.786	3.788	3.774	4.271	3.739	3.84	3.841	3.899	2.181	3.949
	3.809	3.87	3.677	3.648	3.811	3.821	3.822	3.625	1.715	3.797	3.812	3.821	3.843	5.251	4.124
	3.792	3.813	3.776	3.78	3.821	3.798	3.797	4.159	4.552	3.801	3.775	3.799	3.766	3.772	4.113
	3.801	3.804	3.781	4.199	3.802	3.813	3.815	3.586	7.961	3.78	3.828	3.827	3.882	3.936	4.214
	3.809	3.843	3.659	3.608	3.823	3.81	3.811	3.723	8.119	3.737	3.781	3.774	3.785	4.577	3.844
	3.787	3.831	3.822	3.417	3.803	3.808	3.803	3.726	5.132	3.737	3.788	3.777	3.676	4.642	4.032
	3.812	3.807	3.817	3.997	3.838	3.808	3.81	3.732	1.75	3.758	3.808	3.739	4.007	3.967	3.507
	3.802	3.831	3.665	3.897	3.801	3.809	3.808	3.767	2.414	3.781	3.8	3.786	3.913	5.296	4.526
	3.799	3.812	3.989	3.829	3.813	3.797	3.798	3.727	5.633	3.576	3.801	3.779	3.728	2.743	3.601
	3.803	3.819	3.781	3.834	3.826	3.797	3.798	3.79	2.099	3.76	3.787	3.795	3.691	5.15	4.177
	3.815	3.836	3.927	3.849	3.835	3.809	3.809	3.761	4.668	3.726	3.807	3.809	3.776	2.48	3.636
	3.8	3.832	3.711	3.878	3.782	3.805	3.804	3.647	4.017	3.772	3.808	3.799	3.637	4.86	3.914
	3.796	3.814	3.754	3.673	3.83	3.812	3.805	3.856	2.659	3.685	3.788	3.776	3.93	7.193	3.722
	3.792	3.835	3.945	3.779	3.814	3.808	3.807	3.825	3.711	3.783	3.792	3.816	3.99	3.921	3.89
	3.764	3.815	3.921	3.943	3.78	3.807	3.806	3.839	3.729	3.81	3.794	3.794	3.814	5.084	4.186
	3.787	3.817	3.941	3.825	3.805	3.811	3.802	3.782	4.581	3.631	3.789	3.786	3.75	4.627	3.946
	3.786	3.788	3.727	3.729	3.81	3.805	3.804	3.891	4.516	3.778	3.794	3.807	3.699	4.663	4.233
	3.788	3.805	3.598	3.768	3.799	3.807	3.806	3.783	6.745	3.744	3.811	3.799	3.845	4.486	4.136
	3.821	3.856	3.785	3.935	3.851	3.807	3.81	3.743	2.071	3.852	3.814	3.801	3.708	3.682	3.973
	3.823	3.849	3.703	3.687	3.839	3.81	3.814	3.9	7.568	3.713	3.807	3.788	3.896	4.031	4.339
	3.793	3.852	3.867	3.758	3.804	3.806	3.8	3.69	2.27	3.755	3.806	3.784	3.853	3.079	3.659
	3.779	3.844	3.692	3.821	3.788	3.814	3.808	3.661	6.926	3.76	3.805	3.786	3.716	3.442	4.268
	3.776	3.841	3.569	3.804	3.788	3.832	3.832	3.698	7.043	3.778	3.817	3.777	3.771	5.157	3.628
	3.77	3.824	3.754	3.292	3.775	3.817	3.812	3.8	8.853	3.667	3.798	3.786	3.914	4.25	4.301
	3.794	3.794	3.818	3.893	3.8	3.796	3.79	3.773	2.069	3.766	3.791	3.779	3.812	4.93	3.596
	3.803	3.81	3.783	3.967	3.807	3.801	3.795	3.653	5.796	3.815	3.789	3.812	3.81	3.685	4.372
	3.8	3.807	3.758	3.785	3.793	3.814	3.813	3.82	6.827	3.905	3.787	3.807	3.608	4.246	4.124
	3.806	3.79	3.873	3.739	3.819	3.819	3.818	3.834	19.642	3.997	3.804	3.85	3.861	3.698	4.141
	3.808	3.804	3.844	3.87	3.809	3.819	3.82	3.855	16.664	4.185	3.824	3.791	4.118	4.233	3.888
	3.793	3.788	3.733	3.847	3.81	3.799	3.8	3.676	11.665	3.823	3.783	3.855	3.909	5.475	3.976
	3.803	3.809	3.838	3.605	3.8	3.811	3.809	3.748	10.9	3.699	3.807	3.856	3.674	7.615	4.158
	3.798	3.828	3.621	3.549	3.807	3.822	3.811	3.712	4.614	3.588	3.779	3.857	3.776	4.367	3.85
	3.798	3.828	3.729	3.805	3.779	3.816	3.814	3.856	2.428	3.665	3.838	3.807	4.101	4.061	3.81
	3.793	3.801	3.657	3.901	3.753	3.849	3.841	4.142	6.743	3.717	3.767	3.748	3.7	3.451	3.704
	3.809	3.857	3.609	3.606	3.809	3.814	3.808	3.826	6.909	3.795	3.78	3.773	3.675	2.619	3.718
	3.817	3.855	3.992	3.736	3.752	3.821	3.823	3.754	3.553	3.636	3.769	3.771	3.725	3.506	3.701
	3.824	3.833	3.784	3.783	3.798	3.811	3.812	3.841	8.998	3.706	3.783	3.795	3.606	3.432	3.753
	3.791	3.838	3.936	3.717	3.803	3.809	3.805	3.803	8.109	3.737	3.759	3.772	3.801	4.228	3.718
	3.822	3.846	3.904	3.716	3.84	3.813	3.816	3.858	3.037	3.746	3.755	3.779	3.793	3.303	3.665
	3.813	3.825	3.533	3.735	3.829	3.812	3.808	3.859	6.319	3.739	3.791	3.827	4.074	3.844	3.688
	3.796	3.778	3.608	3.763	3.777	3.808	3.809	3.857	7.805	3.715	3.785	3.79	3.829	4.015	3.73
	3.812	3.829	3.814	3.772	3.816	3.814	3.816	3.696	5.445	3.786	3.799	3.828	3.847	3.145	3.846
	3.831	3.837	3.906	3.779	3.829	3.818	3.822	3.661	1.747	3.729	3.797	3.787	3.776	4.084	3.723
	3.803	3.836	3.663	3.815	3.833	3.807	3.803	4.04	8.509	3.659	3.746	3.765	3.862	3.554	3.659
	3.803	3.812	3.746	3.804	3.793	3.811	3.81	3.77	4.988	3.749	3.776	3.795	3.816	1.926	3.7
	3.788	3.832	3.788	3.739	3.795	3.808	3.808	3.678	6.504	3.737	3.832	3.821	3.756	4.096	3.804
	3.817	3.848	3.955	3.834	3.841	3.808	3.808	3.753	1.808	3.71	3.783	3.794	3.826	2.767	3.705
	3.811	3.829	3.626	3.769	3.843	3.811	3.807	3.88	5.056	3.72	3.782	3.795	4.014	3.082	3.737
	3.817	3.862	3.652	3.767	3.816	3.808	3.81	3.675	6.669	3.703	3.825	3.784	3.984	3.727	3.768
	3.793	3.847	3.822	3.771	3.823	3.808	3.805	3.771	4.137	3.76	3.798	3.803	3.797	3.599	3.751
	3.796	3.842	3.755	3.824	3.826	3.808	3.805	3.964	4.132	3.634	3.787	3.779	3.778	3.452	3.744
	3.798	3.825	3.87	3.743	3.838	3.809	3.807	3.877	6.387	3.749	3.764	3.779	3.689	3.364	3.689
	3.771	3.82	3.772	3.753	3.81	3.806	3.806	3.593	7.342	3.709	3.806	3.787	3.79	3.608	3.812
	3.809	3.816	3.689	3.781	3.843	3.814	3.814	3.747	0.758	3.763	3.797	3.795	3.619	3.713	3.786
	3.797	3.808	3.622	3.85	3.798	3.826	3.828	3.607	6.399	3.703	3.784	3.781	3.405	4.067	3.667
	3.808	3.849	3.811	3.765	3.816	3.814	3.815	4.066	4.249	3.789	3.81	3.783	3.727	3.757	3.746
	3.803	3.804	3.868	3.726	3.829	3.787	3.784	3.673	6.836	3.761	3.821	3.786	3.865	3.625	3.82
	3.797	3.819	3.77	3.771	3.854	3.831	3.827	3.841	4.393	3.757	3.726	3.849	3.689	4.528	3.636
	3.809	3.835	3.984	3.87	3.81	3.819	3.815	3.821	1.446	3.777	3.804	3.817	3.764	5.331	3.77
	3.813	3.835	3.928	3.706	3.828	3.812	3.809	3.85	6.351	3.848	3.806	3.802	3.802	2.057	3.715
	3.803	3.827	3.765	3.848	3.822	3.793	3.792	3.603	6.429	3.668	3.841	3.798	4.019	6.107	3.813
	3.798	3.836	3.708	3.849	3.825	3.809	3.811	3.777	8.805	3.763	3.812	3.797	3.545	3.792	3.742
	3.813	3.865	3.874	3.807	3.849	3.814	3.816	3.825	9.721	3.713	3.835	3.781	3.713	4.114	3.817
	3.82	3.839	3.813	3.816	3.808	3.807	3.809	3.903	3.329	3.8	3.812	3.771	3.892	3.034	3.718
	3.822	3.827	3.906	3.769	3.857	3.805	3.804	3.838	10.034	3.771	3.795	3.775	3.712	4.787	3.74
	3.789	3.809	3.821	3.884	3.799	3.813	3.814	3.962	5.969	3.788	3.805	3.797	3.757	4.918	3.699
	3.021	3.016	3.031	3.626	3.106	3.793	3.793	3.842	12.049	3.641	3.799	3.804	4.104	6.02	3.753
	3.804	3.829	3.844	3.836	3.77	3.824	3.823	3.813	6.107	3.776	3.799	3.795	3.752	6.204	3.708
	3.806	3.845	3.797	3.719	3.837	3.792	3.79	3.869	9.063	3.583	3.775	3.795	3.764	3.872	3.722
	3.804	3.8	3.83	3.884	3.809	3.795	3.795	3.91	4.067	3.737	3.789	3.785	3.844	4.413	3.678
	3.8	3.83	3.776	3.191	3.764	3.824	3.821	4	5.336	3.725	3.795	3.795	3.938	6.208	3.728
	3.803	3.824	3.603	3.409	3.797	3.8	3.8	3.996	3.225	3.732	3.834	3.798	3.785	8.502	3.783
	3.786	3.875	3.794	3.982	3.782	3.801	3.801	3.655	4.06	3.739	3.822	3.72	3.789	11.953	3.745
	3.807	3.82	3.59	4.307	3.805	3.8	3.8	3.792	2.059	3.648	3.799	3.771	3.74	15.806	3.768
	3.803	3.822	3.892	3.029	3.833	3.812	3.81	3.737	2.487	3.875	3.8	3.747	3.741	11.883	3.737
	3.795	3.809	3.697	4.133	3.81	3.808	3.798	3.713	4.551	3.685	3.812	3.783	3.811	4.615	3.764
	3.788	3.826	3.585	4.14	3.842	3.807	3.802	3.71	3.852	3.848	3.794	3.796	3.816	4.667	3.735
	3.788	3.837	3.871	2.735	3.806	3.809	3.808	4.051	5.876	3.638	3.753	3.793	3.666	6.243	3.617
	3.802	3.825	3.993	3.885	3.82	3.806	3.802	3.921	2.798	3.887	3.808	3.808	3.736	8.368	3.755
	3.783	3.823	3.803	4.018	3.865	3.808	3.796	3.888	6.363	3.617	3.788	3.794	3.778	5.097	3.696
	3.792	3.864	3.73	4.817	3.83	3.808	3.803	3.832	0.322	3.938	3.757	3.758	3.698	8.064	3.703
	3.818	3.852	4.051	2.709	3.79	3.807	3.803	3.47	5.238	3.742	3.789	3.789	3.943	7.517	3.679
	3.817	3.863	3.921	3.915	3.892	3.804	3.799	3.889	4.603	3.768	3.82	3.765	4.026	2.801	3.807
	3.791	3.806	3.757	3.103	3.862	3.807	3.807	3.747	5.147	3.784	3.813	3.796	3.811	3.926	3.796
	3.788	3.847	3.798	4.18	3.803	3.824	3.823	3.691	2.467	3.816	3.804	3.789	3.773	2.941	3.803
	3.81	3.819	3.812	3.67	3.869	3.813	3.812	3.779	5.833	3.773	3.82	3.812	3.704	4.767	3.748
	3.797	3.84	3.893	3.941	3.788	3.807	3.808	3.967	7.839	3.786	3.801	3.792	3.841	2.786	3.75
	3.801	3.87	3.742	3.728	3.828	3.807	3.801	3.756	9.256	3.747	3.793	3.773	3.774	4.057	3.695
	3.802	3.836	3.769	3.762	3.861	3.81	3.806	4.007	1.912	3.732	3.794	3.784	3.563	3.007	3.741
	3.804	3.841	3.788	3.775	3.837	3.797	3.795	3.617	4.075	3.711	3.758	3.804	3.851	3.961	3.649
	3.812	3.846	3.884	4.003	3.839	3.8	3.795	3.675	10.686	3.784	3.794	3.817	3.665	3.898	3.802
	3.805	3.868	3.788	3.746	3.806	3.807	3.798	3.935	5.592	3.726	3.778	3.809	3.762	3.87	3.749
	3.81	3.836	3.666	3.723	3.785	3.807	3.804	3.764	4.076	3.832	3.797	3.784	3.771	3.369	3.732
	3.797	3.849	3.868	3.961	3.836	3.809	3.81	3.643	7.864	3.705	3.81	3.785	3.579	3.43	3.762
	3.818	3.844	3.695	3.889	3.897	3.808	3.806	3.86	9.24	3.941	3.804	3.785	3.592	3.192	3.765
	3.8	3.824	3.768	3.571	3.78	3.82	3.817	3.875	5.937	3.961	3.817	3.835	3.607	2.733	3.797
	3.81	3.849	3.738	3.765	3.865	3.816	3.812	3.695	9.953	3.879	3.79	3.781	3.802	4.214	3.722
	3.804	3.822	3.563	4.007	3.857	3.817	3.815	3.69	4.31	3.545	3.788	3.791	3.764	5.701	3.74
	3.804	3.827	3.805	3.682	3.845	3.815	3.815	3.89	8.22	3.741	3.785	3.772	3.648	7.733	3.705
	3.798	3.828	3.814	3.702	3.788	3.82	3.822	3.675	11.082	3.754	3.807	3.789	3.833	6.491	3.729
	3.805	3.829	3.893	3.797	3.903	3.792	3.791	3.937	9.402	3.707	3.762	3.783	3.732	3.43	3.77
	3.796	3.83	3.699	4.093	3.824	3.808	3.806	3.87	11.691	3.828	3.806	3.808	3.96	3.66	3.726
	3.796	3.834	3.868	3.585	3.78	3.808	3.807	3.854	3.693	3.733	3.784	3.774	3.722	3.411	3.605
	3.814	3.853	3.839	3.738	3.9	3.813	3.809	3.705	6.181	3.797	3.807	3.744	3.675	3.629	3.719
	3.804	3.846	3.821	4.02	3.843	3.82	3.819	3.873	6.613	3.623	3.812	3.776	3.847	6.013	3.731
	3.797	3.839	3.603	3.786	3.814	3.83	3.81	3.849	4.58	3.89	3.806	3.783	3.862	3.613	3.721
	3.807	3.853	3.939	3.779	3.801	3.809	3.799	3.856	2.362	3.73	3.799	3.792	3.751	4.267	3.663
	3.793	3.847	3.768	3.765	3.899	3.807	3.803	3.776	1.472	3.808	3.794	3.785	3.698	5.381	3.71
	3.808	3.85	3.778	3.954	3.884	3.809	3.802	3.823	2.166	3.777	3.753	3.784	3.577	5.066	3.666
	3.799	3.864	3.534	3.763	3.875	3.809	3.806	3.754	3.709	3.751	3.792	3.792	3.694	9.701	3.674
	3.807	3.845	4.01	3.79	3.839	3.804	3.798	3.815	5.876	3.813	3.781	3.793	3.739	8.456	3.724
	3.804	3.823	3.651	3.727	3.829	3.807	3.805	3.807	3.105	4.041	3.796	3.781	3.601	9.115	3.733
	3.805	3.866	3.763	3.918	3.916	3.807	3.801	3.95	3.626	3.971	3.773	3.754	3.828	8.988	3.708
	3.808	3.834	3.707	3.644	3.861	3.809	3.802	3.679	1.803	3.716	3.799	3.782	3.85	6.281	3.748
	3.794	3.844	3.704	3.768	3.843	3.806	3.801	3.561	5.768	3.858	3.815	3.809	3.635	5.971	3.794
	3.802	3.842	3.872	3.779	3.856	3.808	3.802	3.713	5.416	3.508	3.832	3.802	3.845	4.514	3.765
	3.794	3.794	3.603	3.698	3.858	3.809	3.811	3.707	3.295	3.987	3.811	3.773	3.873	6.822	3.702
	3.79	3.829	3.938	3.75	3.805	3.805	3.797	3.645	6.063	3.712	3.799	3.774	3.88	5.827	3.724
	3.796	3.842	3.656	3.79	3.836	3.788	3.786	3.77	5.467	3.545	3.792	3.79	3.705	5.401	3.636
	3.805	3.815	3.697	3.773	3.86	3.806	3.803	3.729	4.268	3.74	3.764	3.771	3.624	4.537	3.675
	3.802	3.844	3.959	3.708	3.808	3.784	3.778	3.594	4.685	4.708	3.811	3.785	3.852	4.368	3.654
	3.799	3.843	3.558	3.782	3.811	3.79	3.785	3.754	7.047	4.914	3.803	3.767	3.911	4.991	3.75
	3.809	3.843	3.769	3.793	3.841	3.787	3.781	3.618	2.796	3.737	3.77	3.786	3.734	4.21	3.697
	3.793	3.826	3.742	3.796	3.83	3.819	3.804	3.78	6.438	3.362	3.802	3.782	4.007	4.306	3.752
	3.802	3.86	3.935	3.751	3.812	3.779	3.787	3.576	3.226	4.228	3.786	3.765	3.767	3.549	3.66
	3.797	3.825	3.839	3.781	3.844	3.807	3.811	3.907	2.98	3.904	3.762	3.77	3.962	3.702	3.706
	3.81	3.85	4.015	3.801	3.857	3.795	3.798	3.782	2.537	3.622	3.765	3.785	3.689	2.983	3.583
	3.779	3.84	3.711	3.776	3.836	3.806	3.808	3.903	3.367	3.689	3.794	3.781	3.905	3.776	3.751
	3.822	3.839	3.681	3.779	3.832	3.789	3.785	4.033	3.211	3.794	3.777	3.775	3.797	1.73	3.723
	3.828	3.861	3.926	3.806	3.854	3.795	3.787	4.025	1.938	3.459	3.784	3.762	3.752	3.724	3.722
	3.82	3.841	4.075	3.764	3.85	3.803	3.803	3.82	1.261	3.632	3.759	3.776	3.785	3.094	3.43
	3.799	3.839	3.776	3.748	3.778	3.798	3.796	3.865	3.328	3.712	3.749	3.795	3.76	3.329	3.84
	3.79	3.828	3.657	3.792	3.768	3.794	3.796	3.802	7.641	3.651	3.76	3.781	3.728	3.796	3.796
	3.793	3.854	3.949	3.815	3.8	3.826	3.824	3.763	7.51	3.72	3.762	3.763	3.623	3.21	3.813
	3.803	3.816	3.941	3.747	3.833	3.799	3.799	3.743	10.821	3.903	3.779	3.772	3.743	3.943	3.801
	3.81	3.837	3.895	3.759	3.847	3.8	3.802	3.946	6.997	3.707	3.773	3.733	3.807	3.193	3.797
	3.803	3.813	3.843	3.791	3.812	3.789	3.788	3.764	4.699	3.599	3.786	3.771	3.756	3.114	3.843
	3.798	3.845	3.693	3.799	3.845	3.81	3.804	3.916	8.663	3.704	3.757	3.726	3.82	3.107	3.761
	3.807	3.828	3.733	3.711	3.854	3.809	3.81	4.016	8.441	3.849	3.785	3.773	3.875	3.246	3.76
	3.802	3.819	3.777	3.802	3.791	3.809	3.807	3.878	2.764	3.739	3.79	3.794	3.826	3.254	3.748
	3.801	3.843	3.801	3.873	3.817	3.808	3.804	3.841	3.352	3.631	3.778	3.821	3.924	3.847	3.919
	3.813	3.854	3.886	3.671	3.854	3.808	3.805	3.852	3.071	3.726	3.77	3.781	4.011	2.785	3.724
	3.796	3.841	3.691	3.754	3.86	3.808	3.804	3.755	2.892	3.856	3.776	3.782	3.981	5.268	3.997
	3.796	3.811	3.874	3.742	3.782	3.803	3.797	3.77	2.51	3.808	3.848	3.816	3.857	2.938	3.837
	3.788	3.81	3.871	3.77	3.828	3.806	3.804	3.726	8.391	3.738	3.788	3.778	3.834	2.868	3.845
	3.812	3.831	3.92	3.645	3.88	3.803	3.805	3.733	5.31	3.778	3.794	3.8	3.817	4.158	3.962
	3.806	3.84	3.701	4.016	3.857	3.801	3.798	3.934	4.111	3.736	3.758	3.786	3.523	3.457	3.761
	3.805	3.835	3.703	3.796	3.807	3.808	3.808	3.753	6.244	3.664	3.747	3.773	3.608	3.053	3.84
	3.831	3.836	3.785	3.332	3.864	3.795	3.793	3.9	3.835	3.68	3.779	3.783	3.921	3.188	3.878
	3.815	3.848	3.872	3.685	3.823	3.812	3.813	3.741	5.348	3.761	3.78	3.763	3.917	3.426	3.782
	3.814	3.845	3.736	3.744	3.836	3.818	3.82	3.75	4.571	3.812	3.785	3.75	3.914	3.436	3.872
	3.83	3.873	3.849	3.681	3.829	3.817	3.819	3.764	6.924	3.785	3.777	3.767	3.81	3.411	3.688
	3.822	3.844	3.846	3.214	3.853	3.848	3.847	3.832	2.151	3.915	3.776	3.785	3.842	3.479	3.795
	3.789	3.832	3.801	4.121	3.829	3.826	3.814	3.93	3.178	3.596	3.762	3.791	3.767	3.717	3.797
	3.801	3.829	3.607	3.148	3.811	3.807	3.791	3.764	3.533	3.843	3.777	3.78	3.506	3.572	3.77
	3.819	3.873	3.924	2.729	3.84	3.806	3.805	3.765	4.654	3.696	3.803	3.8	3.814	3.928	3.847
	3.806	3.855	3.686	2.322	3.842	3.808	3.809	3.792	1.722	3.748	3.786	3.816	3.636	4.317	3.648
	3.798	3.841	3.906	4.66	3.846	3.808	3.81	3.887	3.972	3.779	3.761	3.729	3.689	3.184	3.628
	3.79	3.826	3.641	4.067	3.788	3.803	3.806	3.809	5.267	3.694	3.772	3.761	3.792	3.951	3.834
	3.803	3.821	4.022	2.674	3.836	3.806	3.81	3.673	3.05	3.778	3.788	3.768	3.832	3.826	3.836
	3.793	3.833	3.654	3.508	3.827	3.809	3.813	3.817	2.292	3.717	3.824	3.827	3.684	3.852	3.912
	3.792	3.812	3.702	3.79	3.792	3.833	3.831	3.841	4.096	3.713	3.776	3.801	3.561	3.3	3.774
	3.789	3.819	3.687	3.639	3.813	3.809	3.805	3.662	5.456	3.765	3.781	3.796	3.707	2.936	3.933
	3.797	3.808	3.766	3.885	3.825	3.813	3.813	3.792	1.527	3.743	3.799	3.768	3.837	2.289	3.816
	3.798	3.826	3.765	3.578	3.868	3.802	3.803	3.772	5.464	3.653	3.794	3.782	3.773	4.378	3.832
	3.802	3.814	3.785	3.878	3.821	3.793	3.8	3.711	5.344	3.743	3.786	3.802	3.768	4.657	3.853
	3.81	3.841	3.805	3.539	3.851	3.813	3.813	4.075	3.956	3.766	3.771	3.812	3.54	3.979	3.809
	3.803	3.836	3.805	3.815	3.856	3.793	3.79	3.851	8.215	3.74	3.809	3.791	3.791	5.286	3.808
	3.797	3.85	3.921	3.665	3.795	3.797	3.797	3.647	9.782	3.712	3.795	3.772	3.835	2.963	3.833
	3.805	3.805	3.722	3.996	3.827	3.813	3.807	3.858	5.067	3.691	3.745	3.771	3.758	3.216	3.808
	3.811	3.874	3.895	3.734	3.828	3.801	3.808	3.909	6.609	3.717	3.746	3.785	3.897	3.702	3.754
	3.798	3.843	3.836	3.683	3.817	3.811	3.806	3.92	3.55	3.742	3.79	3.793	3.564	3.633	3.842
	3.8	3.828	3.778	3.88	3.854	3.815	3.816	3.971	6.357	3.705	3.759	3.801	3.778	3.419	3.861
	3.808	3.825	3.856	3.82	3.833	3.799	3.801	3.945	3.71	3.769	3.851	3.841	3.865	2.543	4.015
	3.814	3.873	3.895	3.688	3.818	3.825	3.823	3.954	6.679	3.728	3.801	3.829	3.734	2.883	3.833
	3.803	3.825	3.607	3.749	3.825	3.802	3.794	3.899	3.921	3.771	3.792	3.796	3.793	3.535	3.735
	3.802	3.831	3.78	3.966	3.84	3.802	3.793	3.911	4.204	3.672	3.775	3.815	3.935	4.274	3.84
	3.792	3.821	3.881	3.731	3.806	3.803	3.802	3.839	2.714	3.779	3.774	3.81	3.726	1.261	4.128
	3.789	3.847	3.732	3.588	3.797	3.807	3.803	3.709	4.386	3.726	3.8	3.812	3.87	2.303	3.691
	3.802	3.847	3.77	3.797	3.81	3.813	3.808	3.772	6.489	3.784	3.813	3.786	3.766	2.978	4.003
	3.804	3.814	4.031	4.037	3.842	3.798	3.801	3.796	3.209	3.808	3.765	3.785	3.875	3.503	3.7
	3.835	3.861	3.784	3.63	3.822	3.81	3.812	3.861	4.412	3.653	3.769	3.8	3.766	4.015	3.999
	3.836	3.856	3.922	3.778	3.885	3.81	3.803	3.865	1.054	3.618	3.776	3.779	3.712	3.912	3.572
	3.817	3.893	3.795	3.942	3.817	3.831	3.834	3.881	3.202	3.689	3.769	3.774	3.849	5.72	3.853
	3.805	3.832	3.848	3.892	3.896	3.804	3.801	3.862	3.566	3.8	3.79	3.804	3.676	3.517	3.826
	3.798	3.834	3.674	3.739	3.82	3.792	3.789	3.828	3.007	3.71	3.787	3.776	3.779	5.107	3.896
	3.795	3.827	3.707	3.791	3.837	3.804	3.8	3.864	4.1	3.637	3.778	3.781	3.706	3.178	3.805
	3.811	3.851	3.857	3.696	3.799	3.797	3.798	3.903	2.973	3.714	3.786	3.799	3.714	3.154	3.824
	3.811	3.815	3.683	3.854	3.833	3.826	3.829	3.958	3.258	3.834	3.798	3.78	3.87	2.198	3.875
	3.807	3.836	3.686	3.677	3.809	3.79	3.79	3.857	3.832	3.693	3.772	3.774	3.91	3.661	3.644
	3.798	3.851	3.995	3.685	3.847	3.79	3.792	3.842	4.816	3.559	3.801	3.804	3.498	4.296	3.812
	3.809	3.818	3.858	3.872	3.805	3.802	3.806	3.955	1.305	3.741	3.747	3.744	3.714	3.714	3.817
	3.802	3.817	3.69	3.726	3.838	3.808	3.804	3.776	3.742	3.768	3.772	3.789	3.824	3.121	3.746
	3.802	3.831	3.6	3.765	3.822	3.808	3.795	3.715	3.254	3.832	3.779	3.779	3.872	3.13	3.885
	3.797	3.83	3.793	3.792	3.809	3.809	3.801	3.78	3.48	3.732	3.743	3.762	3.628	3.879	3.872
	3.804	3.839	4.02	3.738	3.817	3.804	3.796	3.705	1.775	3.748	3.739	3.749	3.645	2.867	3.889
	3.806	3.833	3.766	3.784	3.828	3.809	3.801	3.631	5.789	3.658	3.813	3.819	3.55	4.121	3.829
	3.797	3.835	4.005	3.794	3.829	3.807	3.802	3.719	2.465	3.639	3.786	3.784	3.798	3.115	3.882
	3.809	3.833	3.845	3.778	3.801	3.805	3.798	3.839	2.318	3.769	3.777	3.78	3.74	3.926	3.896
	3.81	3.839	4.007	3.772	3.862	3.808	3.802	3.656	3.039	3.721	3.764	3.778	3.712	6.108	3.656
	3.8	3.858	3.825	3.773	3.802	3.809	3.802	3.885	2.416	3.783	3.836	3.83	3.841	3.957	4.092
	3.806	3.857	3.744	3.8	3.843	3.815	3.812	3.523	1.207	3.69	3.776	3.806	3.762	3.017	3.37
	3.809	3.864	3.85	3.795	3.797	3.813	3.81	3.826	2.93	3.706	3.763	3.761	3.903	2.862	3.94
	3.791	3.85	3.779	3.775	3.82	3.842	3.843	4.022	7.415	3.742	3.79	3.803	3.949	5.097	3.972
	3.802	3.846	3.894	3.77	3.839	3.82	3.818	3.853	8.53	3.775	3.788	3.791	3.902	2.988	4.081
	3.794	3.847	3.748	3.776	3.806	3.816	3.817	3.967	3.752	3.622	3.769	3.767	3.868	5.616	3.631
	3.791	3.868	3.685	3.791	3.824	3.819	3.819	3.985	4.917	3.783	3.798	3.777	3.717	3.663	3.907
	3.801	3.858	3.869	3.77	3.799	3.803	3.81	4.039	0.593	3.682	3.788	3.791	3.681	4.602	3.788
	3.798	3.855	3.791	3.804	3.808	3.815	3.819	3.757	4.942	3.754	3.801	3.76	3.68	3.795	3.923
	3.79	3.84	3.791	3.763	3.796	3.795	3.795	3.549	4.28	3.747	3.775	3.768	3.82	3.472	3.804
	3.799	3.824	3.738	3.787	3.833	3.799	3.794	3.893	0.833	3.722	3.787	3.776	3.641	3.426	3.882
	3.801	3.844	3.676	3.787	3.84	3.811	3.807	3.836	4.665	3.728	3.79	3.776	3.748	2.638	3.804
	3.815	3.862	3.782	3.815	3.822	3.81	3.81	3.727	3.452	3.747	3.769	3.776	3.902	3.409	3.619
	3.808	3.823	3.673	3.771	3.798	3.809	3.812	3.655	4.258	3.816	3.777	3.77	4.027	3.266	3.637
	3.817	3.832	3.877	3.793	3.818	3.808	3.807	3.846	4.534	3.723	3.792	3.8	3.657	3.575	3.7
	3.784	3.817	3.795	3.791	3.784	3.813	3.815	3.822	3.458	3.77	3.808	3.77	3.494	3.306	4.01
	3.8	3.838	3.871	3.81	3.813	3.804	3.804	3.707	3.158	3.713	3.775	3.772	3.699	1.589	3.74
	3.824	3.885	3.893	3.748	3.815	3.812	3.814	3.72	4.777	3.796	3.781	3.778	3.978	2.51	3.954
	3.809	3.833	3.838	3.774	3.806	3.796	3.801	3.935	2.806	4.215	3.788	3.779	3.641	3.224	3.76
	3.791	3.822	3.689	3.82	3.784	3.786	3.79	3.708	3.93	3.917	3.762	3.764	3.64	2.195	3.904
	3.798	3.801	3.765	3.742	3.799	3.801	3.802	3.809	2.751	3.735	3.793	3.767	3.617	3.16	4.082
	3.792	3.8	3.891	3.871	3.751	3.813	3.813	3.743	1.315	3.942	3.819	3.806	3.803	3.739	3.829
	3.79	3.82	3.829	3.834	3.786	3.828	3.822	3.636	3.751	3.838	3.769	3.76	3.56	3.381	3.982
	3.806	3.838	3.79	3.788	3.811	3.804	3.8	3.785	3.574	3.564	3.798	3.768	3.936	3.601	3.863
	3.792	3.844	3.867	3.623	3.795	3.801	3.797	3.725	3.191	3.729	3.789	3.779	3.89	3.989	3.875
	3.805	3.843	3.594	3.902	3.806	3.794	3.789	3.797	4.414	3.644	3.773	3.805	4.306	4.045	4.351
	3.799	3.866	3.976	3.91	3.795	3.794	3.793	3.848	1.204	3.721	3.775	3.778	3.853	4.598	3.728
	3.827	3.847	3.944	3.316	3.836	3.806	3.805	3.587	3.851	3.776	3.745	3.795	3.535	2.44	3.498
	3.819	3.861	3.669	3.737	3.813	3.81	3.806	3.805	3.469	3.673	3.77	3.793	3.997	2.502	4.148
	3.77	3.813	3.797	3.798	3.775	3.81	3.808	3.931	2.688	3.71	3.749	3.789	3.78	4.457	3.724
	3.783	3.828	3.755	4.018	3.787	3.809	3.808	3.893	3.035	3.821	3.826	3.821	4.02	4.417	3.811
	3.81	3.805	3.942	3.692	3.796	3.81	3.807	3.835	3.053	3.817	3.792	3.788	3.825	3.642	3.583
	3.81	3.826	3.763	3.596	3.822	3.813	3.812	3.894	3.678	3.664	3.797	3.814	3.744	2.377	3.884
	3.795	3.809	3.674	3.975	3.8	3.806	3.804	3.72	1.791	3.681	3.799	3.78	3.861	3.138	3.733
	3.809	3.829	3.799	4.508	3.823	3.815	3.82	3.738	4.539	3.879	3.775	3.757	3.614	3.7	3.683
	3.8	3.811	3.822	3.596	3.806	3.826	3.813	3.629	6.708	3.75	3.795	3.777	3.955	4.598	3.761
	3.799	3.826	3.783	3.903	3.807	3.798	3.801	3.949	2.924	3.821	3.779	3.777	3.706	3.856	3.791
	3.803	3.847	3.625	3.154	3.792	3.824	3.827	3.779	6.224	3.851	3.775	3.742	3.75	3.586	3.683
	3.81	3.796	3.811	3.637	3.807	3.823	3.811	3.788	8.109	3.778	3.782	3.794	3.779	3.824	3.742
	3.794	3.803	3.792	3.839	3.801	3.803	3.796	3.837	2.806	3.742	3.815	3.821	3.802	3.969	3.783
	3.819	3.844	3.914	3.589	3.811	3.813	3.811	3.995	4.149	3.806	3.776	3.737	3.641	3.997	3.734
	3.771	3.825	3.689	3.923	3.772	3.81	3.808	4.041	3.661	3.673	3.777	3.797	3.685	4.789	3.811
	3.789	3.825	3.744	3.141	3.792	3.808	3.804	3.868	6.735	3.833	3.785	3.799	3.922	3.746	3.697
	3.819	3.861	3.735	3.995	3.819	3.826	3.823	3.778	6.842	3.679	3.778	3.799	3.73	4.273	3.718
	3.815	3.845	3.818	3.772	3.813	3.829	3.829	3.972	3.054	3.808	3.774	3.772	3.688	4.015	3.639
	3.798	3.833	3.746	3.672	3.807	3.805	3.8	3.706	4.777	3.692	3.83	3.792	3.756	4.33	3.778
	3.774	3.796	3.822	3.836	3.779	3.808	3.807	3.888	3.429	3.788	3.802	3.77	3.727	4.297	3.736
	3.804	3.812	3.884	3.737	3.809	3.8	3.799	3.725	4.713	3.78	3.802	3.776	3.739	5.181	3.75
	3.801	3.805	3.781	3.923	3.823	3.811	3.808	3.893	3.218	3.806	3.808	3.792	3.718	4.624	3.74
	3.766	3.809	3.926	3.585	3.768	3.812	3.809	3.74	5.048	3.781	3.796	3.773	3.907	5.882	3.693
	3.813	3.818	3.761	3.75	3.83	3.808	3.805	3.871	3.344	3.698	3.822	3.763	3.942	3.543	3.716
	3.801	3.841	3.648	3.777	3.798	3.809	3.803	3.827	2.197	3.788	3.819	3.796	3.952	3.778	3.734
	3.806	3.829	3.839	3.893	3.817	3.79	3.782	4.037	2.175	3.72	3.814	3.769	3.856	3.63	3.754
	3.815	3.848	3.853	3.723	3.808	3.8	3.802	3.804	4.135	3.839	3.803	3.77	3.609	3.753	3.778
	3.78	3.8	3.88	3.714	3.787	3.791	3.79	3.557	2.547	3.684	3.799	3.779	3.772	3.558	3.812
	3.804	3.853	3.864	3.869	3.82	3.811	3.814	3.911	4.018	3.586	3.799	3.776	3.697	3.838	3.725
	3.801	3.848	3.774	3.89	3.812	3.809	3.807	3.828	3.638	3.851	3.801	3.754	3.653	3.7	3.844
	3.804	3.839	3.969	3.738	3.836	3.803	3.801	4.05	3.238	3.466	3.816	3.787	3.777	4.355	3.798
	3.808	3.863	3.701	3.772	3.804	3.805	3.8	3.884	3.47	3.782	3.833	3.787	3.731	2.215	3.841
	3.797	3.849	3.856	3.933	3.818	3.807	3.805	3.575	0.39	3.383	3.864	3.801	3.987	3.705	3.72
	3.802	3.858	4.03	3.762	3.787	3.808	3.808	3.984	4.236	3.717	3.836	3.808	3.77	2.386	3.768
	3.806	3.85	3.986	3.787	3.811	3.809	3.805	3.862	2.821	3.67	3.814	3.768	3.785	3.356	3.856
	3.792	3.809	3.9	3.802	3.785	3.808	3.806	3.661	2.351	3.458	3.815	3.805	3.838	3.364	3.857
	3.803	3.801	3.869	3.884	3.79	3.826	3.825	3.742	3.331	3.951	3.768	3.794	3.548	4.077	3.708
	3.788	3.805	3.879	3.777	3.787	3.811	3.814	3.821	2.79	3.492	3.841	3.825	3.827	4.169	3.795
	3.789	3.82	3.932	3.744	3.79	3.81	3.812	3.983	5.444	3.562	3.789	3.763	3.641	3.177	3.702
	3.79	3.84	3.802	3.836	3.816	3.806	3.806	3.734	7.64	3.746	3.798	3.796	3.79	3.435	3.765
	3.815	3.816	3.637	3.884	3.835	3.817	3.813	3.785	6.717	3.63	3.773	3.788	3.534	3.828	3.752
	3.795	3.844	3.905	3.599	3.792	3.816	3.818	3.768	4.979	3.672	3.765	3.763	3.78	3.703	3.7
	3.809	3.816	3.795	3.76	3.808	3.801	3.801	3.865	7.49	3.752	3.777	3.775	3.813	3.876	3.74
	3.782	3.826	3.856	3.855	3.795	3.804	3.803	3.665	4.922	3.764	3.749	3.783	3.563	3.743	3.708
	3.8	3.838	3.808	3.754	3.788	3.817	3.817	3.546	2.188	3.669	3.801	3.738	3.89	4.023	3.723
	3.802	3.853	3.773	3.822	3.802	3.79	3.788	3.77	0.714	3.695	3.765	3.772	3.652	3.674	3.749
	3.781	3.841	3.586	3.74	3.79	3.799	3.801	3.873	6.712	3.702	3.77	3.764	3.779	3.924	3.661
	3.788	3.826	3.802	3.782	3.804	3.796	3.796	3.914	6.337	3.796	3.742	3.797	3.665	3.726	3.606
	3.811	3.856	3.669	3.747	3.813	3.813	3.804	3.697	8.184	3.531	3.817	3.789	3.974	4.624	3.902
	3.794	3.809	3.578	3.792	3.817	3.819	3.823	4.09	8.12	3.737	3.761	3.795	3.694	4.506	3.89
	3.813	3.829	3.841	3.785	3.834	3.814	3.818	3.882	3.373	3.823	3.806	3.83	3.928	3.32	3.699
	3.815	3.822	3.784	3.781	3.836	3.805	3.807	3.771	3.595	3.787	3.787	3.829	3.572	2.678	3.716
	3.805	3.809	3.773	3.78	3.824	3.81	3.808	3.889	3.294	3.805	3.818	3.798	3.743	4.149	3.659
	3.805	3.822	3.848	3.778	3.804	3.801	3.801	3.52	3.188	3.604	3.811	3.852	3.666	3.341	3.698
	3.811	3.83	3.689	3.792	3.816	3.815	3.815	3.827	3.97	3.769	3.829	3.817	3.72	4.362	3.966
	3.807	3.841	3.843	3.783	3.803	3.817	3.821	3.89	2.336	3.63	3.841	3.795	3.87	3.072	3.881
	3.779	3.81	3.834	3.743	3.775	3.809	3.817	4.074	3.437	3.767	3.805	3.791	3.987	7.169	3.687
	3.779	3.804	3.729	3.786	3.78	3.815	3.82	3.871	3.836	3.679	3.804	3.801	3.838	7.02	4.017
	3.782	3.803	3.836	3.786	3.78	3.813	3.811	3.802	4.936	3.591	3.799	3.803	3.693	3.766	3.665
	3.789	3.818	3.816	3.783	3.783	3.809	3.804	3.829	3.557	3.751	3.796	3.796	3.663	3.113	3.738
	3.821	3.816	3.875	3.797	3.815	3.811	3.804	3.894	9.305	3.673	3.806	3.798	3.711	3.875	3.867
	3.79	3.814	3.821	3.76	3.799	3.81	3.804	4.076	4.882	3.708	3.767	3.765	3.925	4.244	3.378
	3.768	3.791	3.681	3.781	3.762	3.817	3.828	3.843	4.971	3.667	3.815	3.802	3.777	3.878	3.781
	3.762	3.793	3.773	3.779	3.757	3.802	3.801	3.86	4.396	3.719	3.788	3.789	3.954	4.393	3.666
	3.799	3.837	3.728	3.785	3.807	3.795	3.791	3.785	3.229	3.658	3.812	3.785	3.787	3.927	3.803
	3.777	3.838	3.785	3.782	3.775	3.827	3.823	3.745	7.297	3.698	3.797	3.772	3.892	4.21	3.775
	3.8	3.858	3.691	3.793	3.802	3.838	3.835	3.715	10.137	3.658	3.794	3.787	3.87	4.243	3.715
	3.788	3.837	3.804	3.774	3.793	3.81	3.806	3.923	2.755	3.783	3.79	3.777	3.619	4.417	3.738
	3.799	3.833	3.852	3.74	3.803	3.811	3.81	3.839	5.466	3.658	3.761	3.762	3.553	3.507	3.774
	3.8	3.822	3.807	3.773	3.796	3.796	3.808	3.781	3.725	3.675	3.772	3.759	3.76	4.288	3.793
	3.805	3.837	3.714	3.779	3.803	3.819	3.821	3.756	2.584	3.716	3.797	3.777	3.638	3.536	3.729
	3.768	3.806	3.68	3.754	3.763	3.791	3.79	3.696	5.9	3.758	3.82	3.788	3.784	4.147	3.738
	3.787	3.845	3.674	3.71	3.791	3.808	3.805	3.774	2.471	3.847	3.767	3.783	3.791	3.901	3.64
	3.803	3.85	3.808	3.822	3.803	3.808	3.807	3.795	3.785	3.726	3.82	3.822	3.9	4.703	3.688
	3.802	3.839	3.71	3.771	3.809	3.807	3.805	3.879	0.896	3.814	3.773	3.761	3.781	2.955	3.738
	3.814	3.833	3.755	3.688	3.817	3.811	3.813	3.977	5.434	3.879	3.791	3.768	3.633	4.273	3.709
	3.789	3.807	3.92	3.631	3.788	3.808	3.805	3.793	2.867	3.492	3.723	3.778	3.805	3.403	3.647
	3.792	3.828	3.629	3.795	3.794	3.833	3.829	3.58	3.166	3.68	3.778	3.813	3.969	3.979	3.773
	3.81	3.844	4.012	3.769	3.799	3.841	3.842	3.998	4.061	3.57	3.763	3.785	3.793	3.53	3.694
	3.827	3.869	3.848	3.294	3.828	3.807	3.804	3.855	3.006	3.895	3.779	3.809	4.036	4.777	3.749
	3.806	3.855	3.839	3.618	3.805	3.823	3.825	3.764	3.176	3.659	3.789	3.782	3.797	4.591	3.688
	3.784	3.848	3.9	3.732	3.79	3.794	3.794	3.676	4.277	3.596	3.782	3.812	3.556	3.925	3.738
	3.797	3.823	3.804	3.726	3.803	3.809	3.808	3.749	5.412	3.611	3.792	3.796	3.859	3.712	3.745
	3.796	3.851	3.841	3.404	3.792	3.814	3.805	3.797	1.323	3.699	3.827	3.817	3.986	4.56	3.746
	3.798	3.882	3.808	4.241	3.803	3.788	3.787	3.759	4.692	3.574	3.81	3.801	3.974	4.344	3.743
	3.824	3.815	3.852	4.097	3.823	3.813	3.804	3.898	5.733	3.681	3.799	3.798	3.927	3.898	3.69
	3.811	3.874	3.832	3.35	3.818	3.81	3.799	3.94	3.012	3.739	3.818	3.809	3.637	4.523	3.687
	3.786	3.805	3.687	3.444	3.788	3.806	3.805	3.814	4.043	3.731	3.788	3.758	3.63	3.573	3.851
	3.803	3.835	3.685	4.334	3.799	3.812	3.813	3.859	3	3.671	3.785	3.77	3.734	4.609	3.848
	3.807	3.811	4.05	3.809	3.816	3.802	3.8	3.951	3.809	3.745	3.755	3.783	3.889	2.818	3.49
	3.786	3.803	3.639	3.353	3.78	3.813	3.812	4.109	2.961	3.7	3.797	3.78	3.881	3.497	3.765
	3.788	3.822	3.729	4.22	3.789	3.803	3.8	3.724	6.289	3.712	3.716	3.773	3.497	3.734	3.626
	3.811	3.835	3.94	3.622	3.81	3.816	3.811	4.012	7.72	3.736	3.75	3.778	3.848	4.752	3.572
	3.799	3.812	3.709	3.584	3.808	3.804	3.804	3.746	4.53	3.637	3.797	3.811	3.66	4.771	4.015
	3.773	3.799	3.704	3.645	3.776	3.81	3.812	3.809	5.052	3.761	3.797	3.781	3.76	3.766	3.814
	3.804	3.84	3.83	3.922	3.808	3.794	3.793	3.874	4.272	3.746	3.782	3.804	3.824	3.892	3.679
	3.803	3.853	3.899	3.415	3.807	3.812	3.814	3.73	3.008	3.582	3.766	3.775	3.689	3.686	3.691
	3.778	3.813	4.016	3.784	3.779	3.803	3.803	3.71	3.602	3.7	3.766	3.746	3.906	3.886	3.694
	3.801	3.843	3.9	3.552	3.819	3.813	3.81	3.557	3.858	3.804	3.766	3.763	3.817	3.819	3.705
	3.808	3.85	3.668	3.76	3.809	3.808	3.803	3.79	4.583	3.533	3.787	3.769	3.887	3.868	3.749
	3.814	3.865	3.803	3.678	3.804	3.814	3.812	3.792	4.416	3.908	3.779	3.773	3.921	3.683	3.66
	3.819	3.871	3.961	3.724	3.83	3.787	3.784	3.718	3.196	3.663	3.786	3.777	3.655	3.598	3.583
	3.796	3.837	3.831	3.794	3.785	3.78	3.777	3.857	4.08	3.636	3.776	3.777	3.708	3.806	3.801
	3.805	3.878	3.707	3.674	3.797	3.82	3.818	3.779	3.029	3.779	3.774	3.802	3.751	3.879	3.696
	3.791	3.833	3.58	3.773	3.781	3.821	3.822	3.78	3.806	3.469	3.833	3.845	3.831	3.89	3.72
	3.799	3.837	3.746	3.749	3.799	3.801	3.803	3.616	4.766	3.607	3.833	3.835	3.765	4.855	3.784
	3.828	3.834	3.883	3.809	3.827	3.81	3.812	3.854	3.522	3.855	3.808	3.788	3.736	1.476	3.715
	3.795	3.804	3.781	3.768	3.785	3.808	3.81	3.613	3.127	3.502	3.822	3.774	3.72	3.696	3.787
	3.808	3.817	3.754	3.802	3.822	3.811	3.813	3.664	4.658	3.87	3.794	3.786	3.943	3.167	3.735
	3.801	3.834	4.028	3.786	3.8	3.794	3.795	3.767	4.143	3.695	3.806	3.777	3.729	3.672	3.546
	3.799	3.856	3.747	3.767	3.809	3.802	3.807	3.816	4.617	3.653	3.779	3.792	3.479	3.861	3.727
	3.804	3.813	3.898	3.816	3.795	3.827	3.83	3.723	5.206	3.668	3.796	3.785	3.71	3.112	3.858
	3.803	3.829	3.863	3.778	3.8	3.793	3.796	3.863	3.657	3.43	3.807	3.789	3.721	4.652	3.665
	3.795	3.827	3.591	3.81	3.81	3.803	3.8	3.835	5.101	3.679	3.789	3.772	3.727	2.63	3.81
	3.798	3.819	3.931	3.806	3.798	3.802	3.802	3.679	2.316	3.719	3.807	3.777	3.87	3.331	3.922
	3.802	3.838	3.902	3.732	3.8	3.814	3.813	3.941	3.984	3.658	3.791	3.811	3.749	3.401	3.623
	3.796	3.825	3.764	3.85	3.795	3.814	3.815	3.8	0.877	3.815	3.798	3.818	3.744	3.628	3.805
	3.808	3.818	3.86	3.789	3.827	3.803	3.803	3.795	4.538	3.658	3.783	3.798	3.653	3.501	3.715
	3.808	3.834	3.838	3.715	3.802	3.82	3.822	3.775	5.55	3.796	3.793	3.772	3.897	4.181	3.719
	3.839	3.849	3.789	3.755	3.846	3.791	3.799	3.801	4.076	3.674	3.79	3.756	3.516	4.149	3.955
	3.814	3.828	3.68	3.86	3.811	3.806	3.807	3.777	7.988	3.683	3.822	3.771	4.026	3.488	3.766
	3.785	3.829	3.65	3.791	3.797	3.806	3.812	3.891	3.136	3.696	3.782	3.768	3.869	4.094	3.715
	3.808	3.814	3.82	3.816	3.803	3.796	3.807	3.806	3.663	3.686	3.816	3.811	3.773	4.557	3.968
	3.796	3.808	3.591	3.784	3.798	3.816	3.82	3.894	4.373	3.81	3.789	3.792	3.866	3.719	3.71
	3.784	3.804	3.825	3.786	3.779	3.797	3.804	3.689	4.278	3.839	3.838	3.797	3.828	4.006	3.825
	3.797	3.848	3.653	3.794	3.794	3.807	3.813	3.759	5.188	3.67	3.8	3.802	3.799	4.102	4.02
	3.783	3.803	3.758	3.774	3.774	3.81	3.815	3.975	3.087	3.835	3.806	3.774	3.645	3.843	3.754
	3.811	3.807	3.848	3.793	3.811	3.794	3.797	3.878	4.958	3.872	3.811	3.787	3.766	3.959	3.794
	3.774	3.804	3.776	3.787	3.768	3.796	3.794	3.877	2.04	3.404	3.805	3.796	3.637	3.864	3.822
	3.747	3.816	3.661	3.779	3.745	3.807	3.809	3.88	4.03	3.813	3.794	3.793	3.867	4.114	3.706
	3.787	3.832	3.648	3.788	3.782	3.814	3.819	3.736	3.406	3.779	3.81	3.793	3.836	4.067	3.835
	3.75	3.804	3.63	3.79	3.757	3.834	3.836	3.943	1.925	3.347	3.79	3.766	3.797	3.945	3.757
	3.75	3.812	3.628	3.788	3.752	3.797	3.799	3.891	4.739	3.663	3.798	3.734	3.878	3.859	3.817
	3.764	3.802	3.872	3.79	3.778	3.821	3.821	3.94	1.574	3.637	3.787	3.746	3.705	3.82	3.666
	3.788	3.774	3.837	3.771	3.797	3.813	3.808	3.823	3.646	3.791	3.805	3.829	3.926	3.595	3.772
	3.812	3.805	4.091	3.779	3.837	3.814	3.815	3.713	3.409	3.677	3.779	3.781	3.915	4.086	3.649
	3.799	3.858	3.694	3.779	3.778	3.812	3.814	3.889	3.652	3.725	3.792	3.82	3.776	3.593	3.776
	3.804	3.846	3.656	3.794	3.802	3.798	3.798	3.699	1.525	3.674	3.783	3.804	3.751	3.581	3.734
	3.798	3.802	4.019	3.786	3.807	3.811	3.81	3.917	3.421	3.695	3.808	3.787	3.98	4.079	3.708
	3.798	3.775	3.927	3.799	3.808	3.787	3.786	3.556	4.643	3.745	3.794	3.767	3.737	3.131	3.758
	3.8	3.814	3.753	3.759	3.829	3.816	3.815	4.003	6.026	3.662	3.802	3.8	3.732	3.717	3.704
	3.8	3.865	3.894	3.756	3.797	3.816	3.816	3.978	2.711	3.654	3.767	3.776	3.671	3.517	3.739
	3.806	3.804	3.749	3.772	3.81	3.801	3.801	3.765	2.952	3.619	3.8	3.782	3.796	3.449	3.841
	3.8	3.826	3.847	3.792	3.82	3.802	3.804	3.738	2.249	3.757	3.697	3.774	3.441	4.477	3.531
	3.791	3.838	3.756	3.767	3.81	3.817	3.822	3.726	3.623	3.689	3.781	3.763	3.682	3.799	3.772
	3.801	3.832	3.654	3.794	3.814	3.809	3.806	3.839	3.556	4.049	3.8	3.765	3.73	3.587	3.715
	3.803	3.819	3.627	3.782	3.798	3.807	3.807	3.804	4.522	4.129	3.799	3.768	3.796	3.793	3.756
	3.804	3.877	3.897	3.762	3.827	3.79	3.79	3.865	1.257	5.005	3.788	3.765	4.067	3.976	3.701
	3.819	3.814	3.873	3.798	3.819	3.819	3.817	3.665	1.761	3.873	3.806	3.777	3.583	4.721	3.833
	3.803	3.832	3.672	3.766	3.807	3.808	3.81	3.945	7.042	3.714	3.796	3.773	3.728	3.749	3.763
	3.81	3.862	3.681	3.782	3.809	3.805	3.807	3.751	4.69	3.775	3.782	3.736	3.892	3.478	3.759
	3.8	3.88	3.804	3.787	3.805	3.778	3.779	3.863	6.414	4.435	3.789	3.777	3.742	4.232	3.673
	3.808	3.855	3.856	3.814	3.809	3.828	3.829	3.879	5.811	3.9	3.822	3.785	3.831	3.8	3.871
	3.788	3.837	3.839	3.76	3.787	3.793	3.792	3.699	2.208	3.916	3.775	3.794	3.717	4.186	3.672
	3.792	3.837	3.859	3.787	3.792	3.81	3.814	3.87	2.432	3.796	3.828	3.826	3.618	4.788	3.827
	3.803	3.825	3.551	3.746	3.804	3.803	3.802	3.709	2.923	3.786	3.807	3.799	3.653	3.064	3.688
	3.782	3.825	3.84	3.837	3.782	3.803	3.801	3.607	3.473	3.67	3.827	3.829	3.849	3.948	3.704
	3.799	3.814	3.861	3.822	3.795	3.804	3.804	3.741	3.938	3.707	3.785	3.793	3.765	4.748	3.738
	3.809	3.829	3.817	3.006	3.814	3.791	3.79	3.984	1.938	3.663	3.772	3.796	3.795	4.462	3.606
	3.807	3.84	3.958	3.467	3.801	3.834	3.837	4.018	5.083	3.708	3.783	3.783	3.626	4.519	3.742
	3.777	3.795	3.843	3.571	3.786	3.8	3.803	3.834	3.522	3.739	3.777	3.796	3.787	4.183	3.659
	3.787	3.813	3.826	3.998	3.786	3.808	3.81	3.772	3.656	3.661	3.813	3.786	3.834	5.483	3.79
	3.789	3.812	3.77	3.375	3.79	3.808	3.807	3.866	2.267	3.773	3.768	3.778	3.796	6.47	3.616
	3.782	3.834	3.756	3.437	3.788	3.807	3.806	3.752	2.454	3.736	3.795	3.79	3.692	6.508	3.69
	3.792	3.862	3.866	3.299	3.801	3.806	3.81	3.762	3.822	3.785	3.795	3.781	3.839	6.681	3.718
	3.787	3.827	3.753	2.725	3.784	3.808	3.808	3.797	3.985	3.704	3.771	3.757	3.764	6.62	3.726
	3.803	3.833	3.661	3.51	3.812	3.804	3.804	3.772	1.465	3.717	3.827	3.791	3.809	6.924	3.729
	3.796	3.815	3.91	4.18	3.807	3.81	3.813	3.786	3.615	3.732	3.771	3.788	3.613	3.808	3.636
	3.783	3.825	3.838	3.748	3.787	3.807	3.801	3.839	5.713	3.767	3.877	3.836	3.738	8.999	3.781
	3.788	3.819	4.071	4.033	3.795	3.804	3.805	3.916	2.407	3.61	3.785	3.782	3.77	8.581	3.696
	3.797	3.843	3.883	3.688	3.809	3.808	3.81	3.583	2.874	3.65	3.79	3.793	3.824	3.63	3.63
	3.807	3.835	3.737	3.725	3.815	3.808	3.807	3.854	2.958	4.003	3.79	3.788	4.034	4.51	3.708
	3.807	3.825	3.789	3.793	3.814	3.809	3.809	3.791	5.329	3.657	3.801	3.77	3.761	3.048	3.712
	3.803	3.856	4.167	3.5	3.804	3.808	3.806	3.844	3.61	3.678	3.794	3.771	3.9	4.172	3.801
	3.803	3.834	3.724	3.944	3.818	3.808	3.807	3.941	2.473	3.795	3.778	3.788	3.798	4.443	3.749
	3.804	3.819	3.811	3.586	3.805	3.81	3.811	3.715	6.585	3.821	3.765	3.776	3.605	3.95	3.74
	3.819	3.828	3.741	3.829	3.819	3.805	3.801	3.765	2.16	3.496	3.78	3.797	3.868	3.738	3.737
	3.798	3.861	3.593	3.676	3.8	3.811	3.811	3.814	5.307	3.688	3.8	3.823	3.717	5.181	3.774
	3.779	3.823	3.725	3.835	3.784	3.801	3.802	3.903	2.862	3.804	3.817	3.811	3.712	3.159	3.723
	3.8	3.889	3.682	3.634	3.799	3.821	3.821	3.928	5.276	3.717	3.816	3.799	3.879	3.783	3.755
	3.819	3.867	3.891	3.79	3.817	3.823	3.823	3.861	1.691	4.178	3.786	3.782	3.851	3.855	3.709
	3.809	3.855	3.975	3.794	3.815	3.807	3.807	3.797	3.66	3.476	3.785	3.768	3.704	4.069	3.772
	3.804	3.859	3.866	3.767	3.8	3.817	3.818	3.958	1.003	3.611	3.81	3.773	3.654	4.068	3.692
	3.822	3.857	3.87	3.751	3.824	3.844	3.845	3.994	6.15	3.617	3.762	3.752	3.806	3.748	3.786
	3.832	3.855	3.7	3.767	3.829	3.81	3.811	3.885	2.846	3.668	3.791	3.783	3.716	4.375	3.734
	3.795	3.827	3.881	3.815	3.794	3.808	3.81	3.684	4.157	3.599	3.817	3.788	3.77	3.741	3.764
	3.803	3.827	3.856	3.774	3.807	3.83	3.831	3.756	2.383	3.767	3.788	3.782	3.73	3.6	3.758
	3.804	3.816	3.724	3.799	3.799	3.81	3.813	3.674	2.569	3.048	3.8	3.781	3.734	4.984	3.691
	3.808	3.839	3.577	3.762	3.812	3.809	3.807	3.716	5.225	4	3.813	3.81	3.963	3.178	3.586
	3.794	3.785	3.882	3.81	3.796	3.8	3.761	3.803	3.633	3.62	3.8	3.76	3.724	3.862	3.723
	3.76	3.8	3.898	3.795	3.756	3.827	3.825	3.703	4.216	3.768	3.803	3.822	3.735	4.421	3.491
	3.792	3.814	3.854	3.753	3.792	3.808	3.802	3.702	3.636	3.659	3.803	3.826	3.893	4.802	3.836
	3.807	3.852	3.758	3.854	3.819	3.812	3.811	3.718	4.646	3.486	3.794	3.816	3.655	4.4	3.819
	3.822	3.823	3.985	3.781	3.81	3.824	3.819	3.89	3.941	3.741	3.791	3.791	3.619	5.215	3.779
	3.809	3.841	3.726	3.815	3.799	3.824	3.811	3.84	3.575	3.889	3.788	3.787	3.802	6.704	3.692
	3.812	3.794	3.808	3.818	3.812	3.798	3.796	3.89	3.31	4.015	3.761	3.777	3.93	6.848	3.691
	3.796	3.814	3.713	3.786	3.792	3.797	3.788	3.808	3.371	4.031	3.778	3.752	3.812	3.852	3.736
	3.786	3.815	3.837	3.807	3.78	3.803	3.802	3.899	2.884	3.937	3.804	3.774	3.742	4.06	3.73
	3.794	3.83	3.849	3.799	3.797	3.806	3.803	3.75	2.325	4.107	3.807	3.776	3.826	4.503	3.749
	3.802	3.832	4.011	3.776	3.805	3.805	3.788	3.896	4.214	3.779	3.776	3.78	3.737	3.286	3.63
	3.794	3.879	3.852	3.811	3.799	3.804	3.797	3.889	2.975	3.984	3.783	3.833	3.664	5.824	3.664
	3.829	3.847	4.022	3.888	3.814	3.805	3.793	3.779	4.044	3.768	3.817	3.803	3.773	3.085	3.789
	3.796	3.82	3.872	3.763	3.809	3.804	3.8	3.832	2.788	3.904	3.769	3.83	3.712	2.243	3.525
	3.788	3.853	3.852	3.743	3.785	3.805	3.798	3.672	3.178	3.797	3.795	3.826	3.653	5.534	3.694
	3.809	3.82	3.712	3.645	3.811	3.812	3.812	3.843	3.283	3.797	3.789	3.817	3.664	4.294	3.567
	3.79	3.812	3.896	3.931	3.789	3.816	3.815	3.855	3.179	3.769	3.795	3.796	3.637	4.867	3.683
	3.792	3.805	3.82	3.71	3.801	3.808	3.803	3.718	4.071	3.832	3.806	3.84	3.863	4.175	3.794
	3.804	3.828	3.73	3.868	3.808	3.791	3.787	3.883	3.005	3.653	3.771	3.82	3.771	4.653	4.086
	3.792	3.824	3.805	3.863	3.786	3.808	3.801	3.797	3.682	3.842	3.82	3.793	3.857	4.365	3.958
	3.798	3.838	4.02	3.841	3.81	3.823	3.825	3.905	3.633	3.623	3.797	3.816	3.86	3.02	3.718
	3.807	3.837	3.981	3.772	3.809	3.83	3.824	3.801	3.673	3.766	3.806	3.792	3.686	3.011	3.78
	3.795	3.807	3.796	3.893	3.796	3.815	3.814	3.843	3.624	3.807	3.829	3.871	3.583	2.281	3.704
	3.791	3.842	3.698	3.642	3.792	3.822	3.814	3.735	3.5	3.772	3.752	3.834	3.559	4.521	3.655
	3.81	3.839	3.717	3.883	3.823	3.811	3.801	3.784	3.523	3.659	3.787	3.787	3.989	4.608	3.803
	3.795	3.826	3.743	3.794	3.798	3.807	3.801	3.876	3.163	3.787	3.792	3.806	3.688	2.493	3.811
	3.803	3.861	3.657	3.892	3.806	3.804	3.796	3.768	4.018	3.769	3.772	3.816	3.911	3.445	4.099
	3.83	3.852	3.994	3.83	3.828	3.803	3.8	3.939	3.504	3.863	3.783	3.811	3.71	3.987	3.685
	3.802	3.856	3.848	3.739	3.811	3.804	3.796	3.684	2.987	3.732	3.787	3.802	3.769	3.68	3.738
	3.803	3.829	3.75	3.818	3.805	3.804	3.803	3.567	3.282	3.892	3.772	3.784	3.885	4.343	3.965
	3.801	3.778	3.647	3.729	3.805	3.8	3.808	3.725	3.11	3.73	3.79	3.784	3.554	4.277	3.891
	3.791	3.827	3.827	3.813	3.791	3.803	3.788	3.999	1.704	3.868	3.804	3.774	3.667	5.229	3.733
	3.81	3.788	3.757	3.518	3.813	3.806	3.799	3.869	3.499	3.807	3.797	3.778	3.702	5.562	3.85
	3.82	3.814	3.66	4.026	3.811	3.806	3.803	3.79	3.245	3.869	3.803	3.769	3.77	4.904	3.695
	3.804	3.799	3.655	3.655	3.81	3.804	3.803	3.732	3.383	3.796	3.795	3.781	3.836	5.205	3.858
	3.812	3.84	3.612	3.832	3.802	3.806	3.792	4.017	3.3	3.784	3.784	3.767	3.73	6.188	3.719
	3.81	3.821	3.602	3.782	3.819	3.805	3.802	4.011	2.639	3.796	3.796	3.793	3.603	4.352	3.812
	2.975	3.034	3.037	3.842	2.967	3.806	3.802	3.676	4.725	3.771	3.776	3.789	3.574	3.877	3.691
	3.797	3.806	3.658	3.813	3.803	3.817	3.828	3.85	0.452	3.811	3.79	3.751	3.647	3.989	3.79
	3.805	3.833	4.034	3.792	3.802	3.827	3.823	3.73	4.543	3.757	3.773	3.749	3.987	4.661	3.836
	3.8	3.811	3.847	3.818	3.81	3.797	3.8	3.906	3.958	3.808	3.739	3.81	3.839	3.514	3.635
	3.807	3.82	3.832	3.786	3.805	3.802	3.794	3.629	0.493	3.81	3.825	3.815	3.821	4.848	3.829
	3.797	3.839	3.787	3.836	3.798	3.81	3.807	3.725	5.624	3.799	3.794	3.767	3.37	4.889	3.707
	3.807	3.819	3.777	3.744	3.819	3.791	3.796	3.608	8.956	3.778	3.814	3.817	3.824	4.193	3.77
	3.802	3.811	3.954	3.941	3.798	3.807	3.807	3.991	5.192	3.542	3.809	3.809	3.895	4.394	3.734
	3.778	3.829	3.719	3.947	3.781	3.788	3.78	3.741	1.122	3.75	3.803	3.767	3.825	3.231	3.771
	3.797	3.854	3.759	3.871	3.802	3.799	3.786	3.801	3.128	3.719	3.8	3.769	3.584	3.855	3.779
	3.801	3.821	3.683	3.93	3.804	3.804	3.801	3.974	2.163	3.715	3.796	3.749	3.964	3.685	3.76
	3.798	3.807	3.713	3.78	3.795	3.794	3.786	3.702	2.349	3.682	3.796	3.786	3.939	3.89	3.749
	3.821	3.815	3.761	3.751	3.823	3.796	3.789	3.81	4.603	3.869	3.774	3.754	3.784	3.936	3.739
	3.798	3.804	3.761	3.868	3.816	3.796	3.786	3.741	2.989	3.807	3.821	3.826	3.987	3.427	3.783
	3.794	3.839	3.718	3.754	3.781	3.789	3.791	3.9	4.593	3.754	3.786	3.77	3.561	3.743	3.757
	3.801	3.862	3.926	3.755	3.825	3.805	3.8	3.971	3.044	3.834	3.809	3.759	3.833	3.851	3.7
	3.799	3.842	3.76	3.652	3.783	3.809	3.802	3.91	3.891	3.794	3.786	3.772	3.812	3.718	3.763
	3.81	3.826	3.872	3.837	3.793	3.81	3.815	3.666	3.316	3.76	3.799	3.825	3.807	3.773	3.846
	3.777	3.822	3.969	3.682	3.761	3.827	3.821	3.874	3.928	3.914	3.81	3.821	3.623	3.724	3.725
	3.813	3.852	3.922	3.398	3.801	3.782	3.776	3.853	3.715	3.817	3.793	3.843	3.989	3.333	3.87
	3.794	3.832	3.855	4.219	3.797	3.824	3.824	3.722	3.476	3.858	3.77	3.788	3.73	3.84	3.709
	3.804	3.834	3.811	3.729	3.8	3.804	3.8	3.789	3.578	3.971	3.776	3.752	3.707	3.595	3.725
	3.761	3.881	3.88	3.842	3.766	3.798	3.803	3.782	3.439	3.903	3.781	3.787	3.897	3.793	3.755
	3.808	3.83	3.879	3.818	3.813	3.81	3.801	3.939	2.987	3.836	3.773	3.758	3.748	3.979	3.682
	3.794	3.787	3.744	3.858	3.804	3.807	3.808	3.736	4.028	3.9	3.776	3.773	3.59	4.068	3.756
	3.782	3.769	3.775	3.717	3.77	3.81	3.792	3.729	4.388	3.782	3.762	3.784	3.997	3.732	3.724
	3.816	3.761	3.919	3.8	3.818	3.802	3.79	3.798	3.539	3.843	3.772	3.753	3.769	3.839	3.741
	3.805	3.852	3.729	3.567	3.806	3.807	3.801	3.777	5.131	3.877	3.798	3.801	3.897	3.852	3.768
	3.819	3.864	3.731	3.771	3.814	3.807	3.804	3.839	5.729	3.864	3.779	3.765	3.637	3.919	3.748
	3.792	3.804	3.939	3.766	3.796	3.805	3.803	3.722	4.331	3.671	3.755	3.762	3.7	3.886	3.762
	3.803	3.849	3.868	3.826	3.806	3.805	3.791	3.864	2.573	3.892	3.785	3.781	3.861	4.318	3.722
	3.795	3.859	3.743	3.828	3.803	3.805	3.803	3.928	4.571	3.905	3.764	3.796	3.63	3.55	3.76
	3.81	3.81	3.909	3.766	3.808	3.805	3.807	3.795	3.32	3.786	3.77	3.772	3.637	4.083	3.733
	3.793	3.813	4.074	3.755	3.795	3.804	3.799	3.933	4.916	3.809	3.793	3.771	3.828	4.242	3.753
	3.802	3.832	3.851	3.683	3.806	3.804	3.787	3.959	4.714	3.865	3.778	3.774	3.729	3.088	3.732
	3.799	3.814	3.765	3.706	3.802	3.817	3.809	3.829	4.342	3.83	3.79	3.769	3.855	4.231	3.753
	3.796	3.815	3.671	3.786	3.799	3.807	3.797	3.609	3.702	3.733	3.75	3.746	3.835	3.773	3.717
	3.804	3.825	3.837	3.726	3.806	3.823	3.803	3.831	4.377	3.816	3.795	3.78	3.639	3.306	3.77
	3.814	3.841	3.976	3.881	3.82	3.809	3.786	3.918	1.582	3.839	3.795	3.809	3.815	4.08	3.728
	3.825	3.85	4.034	3.836	3.827	3.813	3.809	3.919	2.243	3.948	3.786	3.826	3.809	2.925	3.832
	3.807	3.847	3.844	3.749	3.816	3.814	3.809	3.556	3.937	4.051	3.767	3.786	3.912	3.955	3.68
	3.804	3.795	3.768	3.811	3.802	3.804	3.797	3.775	2.881	3.62	3.799	3.793	3.851	5.355	3.747
	3.79	3.815	3.978	3.869	3.785	3.802	3.787	3.68	3.409	4.321	3.811	3.776	3.817	4.776	3.735
	3.783	3.843	3.596	3.821	3.784	3.81	3.798	4.031	2.846	3.789	3.791	3.786	3.83	4.602	3.61
	3.786	3.846	3.82	3.873	3.794	3.803	3.794	3.781	4.002	3.837	3.809	3.785	3.917	2.915	3.734
	3.817	3.881	3.814	3.832	3.821	3.806	3.798	3.926	2.988	3.813	3.796	3.781	3.784	3.977	3.724
	3.795	3.822	3.998	3.736	3.794	3.804	3.795	3.642	3.591	4.223	3.806	3.809	3.663	3.561	3.755
	3.783	3.806	3.58	3.884	3.784	3.807	3.805	3.577	3.365	3.693	3.795	3.791	3.776	4.092	3.721
	3.803	3.79	3.842	3.906	3.806	3.808	3.802	3.815	4.232	3.864	3.781	3.771	3.87	3.731	3.67
	3.803	3.817	3.817	3.856	3.799	3.804	3.793	3.82	3.153	3.985	3.814	3.781	3.926	3.793	3.715
	3.815	3.796	3.855	3.814	3.816	3.801	3.782	3.594	3.605	3.829	3.807	3.796	3.607	3.612	3.708
	3.808	3.801	3.667	3.716	3.797	3.802	3.784	3.662	3.557	3.746	3.8	3.792	3.739	3.919	3.821
	3.801	3.79	3.991	3.929	3.8	3.806	3.792	3.691	3.613	3.81	3.783	3.784	3.722	3.857	3.71
	3.81	3.857	3.89	3.796	3.803	3.806	3.801	3.872	3.716	3.774	3.785	3.765	3.623	3.555	3.809
	3.79	3.788	3.856	3.796	3.783	3.806	3.808	3.903	3.318	3.91	3.796	3.79	3.83	4.024	3.737
	3.807	3.831	3.841	3.815	3.804	3.792	3.795	3.793	3.756	3.98	3.766	3.803	3.795	3.414	3.684
	3.826	3.848	3.682	3.792	3.824	3.797	3.797	3.909	3.827	3.808	3.785	3.807	3.744	4.201	3.739
	3.796	3.84	3.815	3.818	3.8	3.801	3.79	3.693	3.691	3.933	3.804	3.833	3.793	3.463	3.767
	3.803	3.874	3.971	3.747	3.793	3.806	3.788	3.78	3.911	3.701	3.8	3.776	3.7	3.56	3.753
	3.823	3.843	4.102	3.832	3.842	3.808	3.798	3.906	3.984	3.6	3.799	3.768	3.895	3.541	3.769
	3.801	3.832	3.91	3.733	3.782	3.804	3.795	3.518	3.628	3.938	3.794	3.769	3.75	3.505	3.74
	3.808	3.876	3.874	3.775	3.804	3.804	3.801	4.018	3.922	3.883	3.785	3.788	3.798	3.742	3.726
	3.803	3.839	3.919	3.777	3.802	3.806	3.8	3.986	3.912	3.766	3.766	3.784	3.676	3.203	3.72
	3.826	3.877	3.852	3.711	3.824	3.804	3.798	3.87	4.143	4.053	3.791	3.766	3.824	3.539	3.748
	3.811	3.827	3.777	3.761	3.807	3.8	3.785	3.855	2.792	3.778	3.821	3.785	3.62	4.162	3.686
	3.831	3.872	3.84	3.83	3.834	3.81	3.804	3.813	3.207	3.894	3.816	3.776	3.914	2.152	3.809
	3.801	3.825	3.813	3.754	3.808	3.817	3.812	3.996	3.649	3.64	3.804	3.756	3.914	5.313	3.783
	3.799	3.838	3.707	3.835	3.797	3.806	3.796	4.021	3.701	3.994	3.791	3.763	3.817	3.229	3.728
	3.801	3.833	3.73	3.477	3.798	3.846	3.84	3.953	5.404	4.041	3.819	3.816	3.916	4.867	3.767
	3.807	3.85	3.722	3.58	3.819	3.807	3.809	3.679	2.172	3.76	3.795	3.806	3.755	5.015	3.742
	3.8	3.844	3.891	3.672	3.799	3.809	3.805	3.895	3.73	4.021	3.801	3.809	3.931	3.176	3.67
	3.815	3.858	3.706	3.756	3.822	3.81	3.798	3.887	3.338	3.779	3.804	3.802	3.778	3.045	3.797
	3.803	3.835	3.793	3.781	3.8	3.812	3.802	3.927	3.9	3.927	3.778	3.76	3.625	4.362	3.699
	3.791	3.837	3.929	3.7	3.787	3.822	3.817	3.744	3.659	3.772	3.815	3.768	3.985	3.736	3.772
	3.82	3.821	3.792	3.913	3.818	3.819	3.812	3.735	2.826	3.998	3.792	3.759	3.7	3.296	3.671
	3.804	3.819	3.866	3.751	3.797	3.803	3.795	3.717	3.131	3.969	3.799	3.798	3.587	3.778	3.809
	3.811	3.765	3.778	3.8	3.817	3.805	3.792	3.853	2.113	4.06	3.794	3.779	3.821	4.032	3.752
	3.799	3.836	3.826	3.796	3.79	3.811	3.811	3.658	5.224	3.892	3.788	3.782	3.73	3.671	3.77
	3.794	3.819	3.781	3.817	3.803	3.829	3.832	3.993	2.7	3.749	3.79	3.79	3.639	3.715	3.767
	3.8	3.828	3.707	3.842	3.792	3.816	3.81	3.808	5.201	3.829	3.841	3.792	3.704	3.601	3.81
	3.791	3.811	3.91	3.844	3.795	3.809	3.809	3.779	6.563	3.86	3.813	3.778	3.684	3.844	3.749
	3.801	3.816	3.703	3.739	3.802	3.826	3.818	3.883	5.896	3.839	3.781	3.765	3.847	3.812	3.727
	3.798	3.817	3.883	3.791	3.792	3.804	3.803	3.84	4.863	3.788	3.77	3.824	3.89	3.812	3.866
	3.808	3.826	3.958	3.867	3.839	3.849	3.83	3.911	2.399	3.867	3.779	3.779	3.901	3.768	3.867
	3.805	3.844	3.825	3.861	3.799	3.817	3.799	3.883	2.663	3.824	3.787	3.759	3.79	3.975	3.74
	3.815	3.846	3.841	3.588	3.83	3.803	3.797	3.734	4.833	3.78	3.798	3.763	3.843	3.633	3.709
	3.804	3.833	3.92	3.973	3.812	3.804	3.782	3.918	2.004	3.701	3.833	3.815	3.72	3.539	3.803
	3.797	3.816	3.951	3.664	3.812	3.81	3.804	3.78	4.279	3.8	3.821	3.791	3.904	3.844	3.817
	3.794	3.813	3.717	3.892	3.804	3.809	3.807	3.889	3.024	3.817	3.799	3.787	3.781	3.613	3.736
	3.165	3.046	3.204	3.726	3.151	3.805	3.794	3.789	3.984	3.761	3.807	3.799	3.666	4.063	3.825
	3.834	3.882	3.906	3.855	3.83	3.8	3.788	3.781	3.298	3.895	3.783	3.78	3.784	3.815	3.626
	3.816	3.83	3.905	3.593	3.829	3.807	3.803	3.683	3.169	3.809	3.802	3.756	3.658	4.018	3.759
	3.796	3.822	3.509	3.811	3.809	3.803	3.8	3.877	4.14	3.778	3.792	3.758	3.631	3.74	3.711
	3.828	3.844	3.904	3.329	3.84	3.802	3.794	3.707	2.962	4.019	3.792	3.774	3.806	4.229	3.741
	3.807	3.831	3.847	3.763	3.818	3.804	3.795	3.662	3.944	3.779	3.803	3.782	3.832	3.516	3.781
	3.81	3.805	3.887	3.771	3.807	3.807	3.807	3.646	3.206	3.871	3.801	3.773	3.712	4.052	3.749
	3.8	3.838	3.765	3.818	3.797	3.805	3.801	3.966	3.832	3.562	3.831	3.804	3.751	3.203	3.798
	3.79	3.825	3.689	3.774	3.792	3.802	3.794	3.807	3.405	3.978	3.835	3.88	3.779	4.127	3.802
	3.793	3.798	3.728	3.818	3.786	3.807	3.804	3.899	3.54	3.753	3.833	3.802	3.735	4.146	3.774
	3.799	3.798	3.621	3.867	3.802	3.805	3.794	3.678	3.814	3.628	3.808	3.795	3.925	4.374	3.764
	3.814	3.847	3.924	3.818	3.807	3.808	3.802	3.916	3.446	3.757	3.8	3.789	3.835	4.22	3.67
	3.812	3.821	3.874	3.981	3.839	3.808	3.799	3.866	3.738	3.801	3.795	3.766	3.839	3.168	3.759
	3.804	3.803	4.027	3.766	3.806	3.827	3.814	3.844	3.575	3.868	3.808	3.78	3.793	4.6	3.845
	3.829	3.836	3.905	3.755	3.836	3.789	3.781	3.777	3.842	3.7	3.787	3.759	3.753	3.48	3.719
	3.799	3.838	3.669	3.9	3.803	3.806	3.794	3.912	3.741	4.035	3.793	3.751	3.914	3.777	3.719
	3.814	3.843	3.828	4.105	3.82	3.812	3.81	4.065	3.582	3.735	3.766	3.787	3.941	3.79	3.734
	3.808	3.846	3.642	3.564	3.812	3.809	3.815	3.882	3.739	3.671	3.786	3.771	3.629	4.01	3.776
	3.8	3.854	3.697	3.859	3.808	3.845	3.835	3.836	3.833	3.755	3.779	3.769	3.758	3.777	3.732
	3.775	3.83	3.687	3.862	3.774	3.817	3.813	3.851	3.82	3.903	3.789	3.787	3.975	4.103	3.842
	3.809	3.837	3.837	3.657	3.811	3.807	3.801	3.806	3.813	3.786	3.776	3.76	3.746	3.867	3.76
	3.801	3.822	3.951	3.906	3.808	3.804	3.805	3.734	4.007	3.829	3.783	3.771	3.843	4.347	3.817
	3.802	3.818	3.865	3.789	3.823	3.805	3.795	3.753	2.616	3.734	3.778	3.773	3.459	3.564	3.861
	3.805	3.86	4.014	3.934	3.814	3.818	3.811	3.842	4.21	4.013	3.765	3.781	3.737	4.121	4.223
	3.801	3.823	3.834	3.783	3.808	3.81	3.804	3.686	2.832	3.647	3.79	3.781	3.801	3.389	3.999
	3.798	3.815	3.657	3.808	3.797	3.795	3.798	3.742	4.403	3.938	3.774	3.758	3.816	3.823	3.954
	3.789	3.818	3.854	3.829	3.821	3.799	3.787	3.735	3.545	3.724	3.766	3.766	3.671	4.088	3.876
	3.81	3.832	3.985	3.828	3.806	3.797	3.799	3.808	5.141	4.09	3.785	3.787	3.59	3.566	3.788
	3.801	3.837	3.849	3.898	3.812	3.81	3.81	3.812	1.921	3.755	3.742	3.745	3.726	3.679	3.823
	3.795	3.818	3.878	3.795	3.791	3.81	3.808	3.734	3.965	3.955	3.78	3.771	3.67	3.819	3.975
	3.813	3.837	3.639	3.683	3.831	3.814	3.806	3.865	4.165	3.8	3.766	3.75	3.924	3.469	3.899
	3.798	3.829	3.661	3.976	3.804	3.829	3.817	4.008	2.417	4.073	3.751	3.761	3.819	3.648	3.772
	3.794	3.809	3.786	3.883	3.806	3.799	3.793	3.812	3.542	4.121	3.763	3.738	4.068	3.307	3.85
	3.806	3.812	3.768	3.927	3.802	3.804	3.792	3.815	3.074	4.292	3.777	3.775	3.911	3.423	3.797
	3.797	3.815	3.998	3.922	3.803	3.814	3.807	3.971	2.936	4.013	3.749	3.742	3.589	3.122	3.847
	3.801	3.824	3.759	3.833	3.813	3.814	3.808	3.776	3.607	4.231	3.781	3.799	3.648	4.217	3.619
	3.789	3.842	3.817	3.968	3.801	3.805	3.792	3.861	3.901	3.569	3.762	3.785	3.745	3.874	3.818
	3.795	3.845	3.836	3.802	3.831	3.803	3.796	3.857	3.308	4.015	3.796	3.778	3.806	4.454	3.979
	3.812	3.854	3.805	3.875	3.792	3.807	3.797	3.809	3.603	3.774	3.805	3.785	3.982	3.287	3.967
	3.82	3.86	3.96	3.836	3.852	3.802	3.791	3.922	3.81	3.808	3.768	3.789	3.785	3.989	3.869
	3.8	3.836	3.853	3.949	3.796	3.803	3.796	3.79	3.57	3.952	3.777	3.872	3.935	3.488	3.872
	3.8	3.861	4.009	3.682	3.825	3.804	3.792	3.724	3.791	3.798	3.796	3.791	3.943	4.2	3.907
	3.807	3.835	3.849	3.783	3.844	3.804	3.793	3.696	3.394	3.737	3.788	3.801	3.68	3.982	3.578
	3.799	3.837	3.756	3.825	3.779	3.802	3.798	3.735	3.862	3.762	3.786	3.764	3.758	4.338	3.728
	3.822	3.882	3.941	3.962	3.731	3.803	3.806	3.841	3.154	3.913	3.768	3.773	3.914	3.18	3.839
	3.811	3.833	3.758	3.734	3.879	3.805	3.801	3.726	3.589	3.943	3.782	3.786	3.896	3.51	3.842
	3.809	3.84	3.729	3.882	3.788	3.802	3.797	3.765	3.952	3.514	3.737	3.727	3.749	3.065	3.751
	3.782	3.824	3.514	3.866	3.718	3.805	3.801	3.798	4.037	3.933	3.775	3.759	3.805	4.023	3.788
	3.807	3.811	3.972	3.849	3.823	3.806	3.804	3.776	3.804	3.867	3.783	3.755	3.702	3.321	3.809
	3.817	3.83	3.797	3.973	3.777	3.799	3.791	3.83	1.843	3.924	3.756	3.767	3.899	3.477	3.735
	3.812	3.838	3.631	3.73	3.795	3.795	3.793	3.702	3.434	3.492	3.787	3.763	3.723	3.687	3.793
	3.777	3.812	3.846	3.946	3.771	3.778	3.771	3.791	3.059	3.543	3.812	3.804	3.821	3.921	3.706
	3.789	3.836	3.89	3.692	3.789	3.806	3.808	3.987	3.814	4.034	3.808	3.804	3.633	3.61	3.847
	3.81	3.836	3.671	3.383	3.809	3.799	3.804	3.833	3.609	3.705	3.81	3.808	3.843	4.743	3.821
	3.806	3.846	3.743	3.558	3.795	3.791	3.788	3.662	3.659	3.823	3.779	3.783	3.749	5.014	3.807
	3.807	3.838	3.673	3.805	3.809	3.804	3.794	3.606	3.796	3.875	3.753	3.786	3.815	3.921	3.773
	3.803	3.801	3.922	3.675	3.801	3.803	3.8	3.734	3.941	3.749	3.762	3.771	3.895	3.963	3.778
	3.803	3.814	3.752	3.844	3.8	3.806	3.799	3.804	3.437	3.956	3.756	3.775	3.63	3.646	3.761
	3.803	3.844	3.723	3.736	3.798	3.807	3.803	3.669	3.835	3.778	3.787	3.76	3.89	3.169	3.738
	3.794	3.813	3.737	3.765	3.78	3.807	3.794	3.721	3.666	3.9	3.793	3.776	3.946	3.372	3.789
	3.808	3.827	3.756	3.741	3.808	3.802	3.796	3.89	3.952	3.727	3.789	3.745	3.845	3.028	3.778
	3.808	3.794	3.848	3.845	3.802	3.802	3.803	3.638	3.718	3.817	3.77	3.78	3.82	3.302	3.788
	3.793	3.852	3.944	3.784	3.82	3.802	3.798	3.728	3.612	3.937	3.768	3.778	3.831	3.613	3.759
	3.799	3.817	3.768	3.841	3.781	3.806	3.796	3.911	3.793	3.912	3.767	3.805	3.922	3.269	3.813
	3.803	3.862	3.88	3.839	3.81	3.812	3.802	3.876	3.653	3.823	3.792	3.813	3.736	3.297	3.791
	3.801	3.824	3.898	3.784	3.812	3.802	3.802	3.751	3.782	3.976	3.793	3.766	3.813	4.207	3.771
	3.792	3.834	3.621	3.888	3.807	3.805	3.795	3.862	3.796	3.808	3.788	3.76	3.819	4.312	3.83
	3.799	3.805	3.802	3.755	3.794	3.805	3.799	3.799	3.773	4.115	3.777	3.766	3.873	4.029	3.786
	3.797	3.846	3.69	3.838	3.791	3.81	3.81	3.749	3.512	3.614	3.793	3.79	3.728	3.799	3.798
	3.804	3.842	3.898	3.828	3.828	3.798	3.797	3.842	4.978	4.044	3.804	3.799	3.878	4.603	3.795
	3.79	3.81	3.656	3.81	3.788	3.819	3.817	3.786	2.64	4.035	3.817	3.81	3.725	3.13	3.871
	3.798	3.796	3.939	3.827	3.809	3.8	3.795	3.815	4.959	4.778	3.781	3.759	3.724	3.16	3.862
	3.802	3.817	3.642	3.871	3.801	3.805	3.812	3.889	4.69	3.79	3.762	3.794	3.67	3.657	3.705
	3.797	3.846	3.827	3.799	3.78	3.825	3.814	3.86	4.198	4.767	3.833	3.817	3.939	2.569	3.816
	3.806	3.847	3.745	3.809	3.816	3.806	3.801	3.662	3.699	4.157	3.808	3.79	3.653	3.205	3.829
	3.814	3.848	4.053	3.886	3.819	3.803	3.804	3.963	3.867	4.148	3.807	3.783	3.585	3.185	3.75
	3.806	3.85	3.827	3.811	3.797	3.812	3.811	3.804	3.781	3.752	3.764	3.768	3.84	3.278	3.749
	3.808	3.835	3.786	3.888	3.843	3.822	3.782	3.834	3.21	4.456	3.786	3.777	3.755	4.039	3.834
	3.826	3.863	3.934	3.834	3.82	3.812	3.797	3.794	4.013	4.25	3.79	3.79	4.019	3.593	3.724
	3.813	3.833	3.993	3.845	3.819	3.807	3.807	3.714	3.606	3.843	3.779	3.783	3.856	3.532	3.818
	3.813	3.843	3.859	3.731	3.801	3.797	3.792	3.77	3.519	3.784	3.781	3.765	3.939	3.354	3.694
	3.784	3.846	3.67	3.891	3.798	3.798	3.789	3.912	3.422	4.003	3.808	3.787	3.758	3.52	3.759
	3.827	3.864	3.936	3.869	3.824	3.806	3.808	3.757	3.677	4.144	3.764	3.777	3.722	3.203	3.676
	3.779	3.839	3.839	3.726	3.784	3.805	3.8	3.859	3.73	3.956	3.775	3.762	3.808	3.475	3.82
	3.79	3.834	3.727	3.855	3.808	3.812	3.809	3.642	3.713	3.951	3.815	3.812	4.07	3.728	3.859
	3.802	3.845	3.869	3.895	3.811	3.808	3.802	3.79	3.33	4.027	3.786	3.805	3.517	3.382	3.851
	3.815	3.823	3.728	3.846	3.836	3.802	3.798	3.854	3.754	3.65	3.785	3.795	3.656	3.456	3.757
	3.827	3.835	4.125	3.794	3.834	3.806	3.801	3.532	3.801	3.881	3.814	3.783	4.05	3.575	3.731
	3.786	3.831	3.641	3.866	3.793	3.824	3.802	3.832	3.628	3.82	3.783	3.765	3.447	3.883	3.737
	3.811	3.846	3.764	3.804	3.811	3.81	3.793	3.742	3.625	3.944	3.799	3.782	3.785	3.565	3.718
	3.797	3.83	3.765	3.793	3.802	3.815	3.816	3.823	3.93	3.757	3.791	3.769	3.673	5.292	3.807
	3.805	3.822	3.879	3.802	3.799	3.809	3.804	3.976	3.102	3.843	4.602	3.759	4.653	2.958	4.543
	3.797	3.826	3.779	3.821	3.81	3.827	3.826	3.848	2.91	3.942	3.813	3.804	3.868	3.9	3.717
	3.803	3.828	3.655	3.765	3.805	3.813	3.809	3.862	2.128	3.844	3.803	3.767	3.669	4.481	3.721
	3.802	3.817	3.772	3.819	3.808	3.795	3.802	3.813	3.831	3.863	3.829	3.825	3.864	3.596	3.781
	3.782	3.806	3.882	3.798	3.777	3.817	3.818	3.855	3.318	3.957	3.819	3.779	3.91	5.092	3.769
	3.807	3.833	3.495	3.766	3.822	3.813	3.81	3.727	4.022	3.864	3.79	3.783	3.872	4.521	3.713
	3.796	3.847	3.703	3.868	3.803	3.786	3.787	3.657	3.941	3.874	3.813	3.8	3.838	5.114	3.777
	3.809	3.824	3.883	3.678	3.81	3.805	3.791	3.686	4.033	3.844	3.791	3.777	3.965	3.016	3.625
	3.797	3.835	3.746	3.853	3.801	3.815	3.807	3.861	3.028	3.961	3.778	3.793	3.76	7.527	3.811
	3.815	3.858	3.785	3.813	3.818	3.811	3.801	3.818	4.146	4.001	3.791	3.796	3.9	5.134	3.901
	3.804	3.849	3.701	3.805	3.808	3.794	3.79	3.717	2.576	3.805	3.762	3.808	3.78	6.35	3.747
	3.804	3.871	3.782	3.81	3.794	3.816	3.81	3.975	3.585	3.938	3.798	3.818	3.811	3.482	3.793
	3.834	3.837	3.746	3.838	3.843	3.816	3.814	3.86	4.236	3.96	3.779	3.83	3.954	3.969	3.553
	3.814	3.875	3.937	3.796	3.811	3.803	3.805	3.703	3.821	3.673	3.778	3.79	3.878	11.237	3.531
	3.813	3.871	3.695	3.811	3.807	3.805	3.793	3.931	3.85	3.953	3.815	3.808	3.79	4.722	3.96
	3.803	3.874	3.846	3.81	3.81	3.803	3.802	3.776	3.666	3.778	3.797	3.778	3.743	5.535	3.581
	3.814	3.854	3.754	3.891	3.826	3.806	3.802	3.908	3.916	3.857	3.805	3.786	3.823	4.436	3.89
	3.783	3.85	3.827	3.82	3.77	3.806	3.801	3.924	3.63	3.766	3.805	3.77	3.87	10.218	4.471
	3.809	3.826	3.654	3.821	3.829	3.805	3.793	3.704	3.76	3.955	3.795	3.793	3.708	7.864	3.761
	3.811	3.83	3.828	3.788	3.81	3.806	3.805	3.873	3.764	3.831	3.827	3.832	4.066	2.347	4.071
	3.805	3.852	3.807	3.808	3.808	3.806	3.802	4.057	3.832	3.915	3.767	3.801	3.842	5.486	4.056
	3.809	3.86	3.775	3.864	3.833	3.804	3.791	3.969	3.653	4.128	3.799	3.788	3.798	3.465	3.741
	3.828	3.837	3.745	3.833	3.825	3.804	3.794	3.732	3.673	3.823	3.776	3.782	3.804	4.822	3.599
	3.795	3.845	3.681	3.803	3.796	3.806	3.803	3.831	3.807	4.042	3.794	3.774	3.668	5.076	3.664
	3.811	3.752	3.782	3.82	3.819	3.801	3.797	3.655	3.829	3.84	3.807	3.791	3.832	3.604	3.609
	3.791	3.861	3.684	3.872	3.795	3.81	3.792	3.803	3.772	3.989	3.781	3.783	3.975	6.015	3.608
	3.779	3.857	3.738	3.821	3.782	3.812	3.807	3.996	3.81	4	3.795	3.78	3.717	4.322	3.698
	3.813	3.839	3.848	3.829	3.812	3.806	3.813	3.7	3.797	3.934	3.804	3.834	3.981	8.089	3.434
	3.801	3.826	4.111	3.828	3.803	3.807	3.805	3.737	3.611	3.944	3.795	3.815	3.806	5.675	3.773
	3.806	3.855	3.927	3.901	3.809	3.819	3.815	3.806	3.576	4.048	3.811	3.801	3.707	4.247	4.118
	3.794	3.829	3.907	3.782	3.791	3.801	3.803	3.711	3.334	4.147	3.791	3.786	3.983	3.643	3.615
	3.799	3.842	3.78	3.779	3.805	3.818	3.797	3.677	3.854	3.768	3.807	3.772	3.706	5.684	4.527
	3.803	3.828	3.847	3.802	3.799	3.803	3.781	3.771	3.566	3.848	3.8	3.778	3.76	4.595	3.905
	3.799	3.83	3.799	3.816	3.808	3.798	3.801	3.834	4.635	4.192	3.81	3.792	3.921	6.33	3.699
	3.793	3.847	3.741	3.835	3.784	3.804	3.8	3.898	3.528	3.904	3.796	3.783	3.758	4.075	3.81
	3.805	3.849	3.511	3.782	3.812	3.82	3.818	3.952	4.559	4.119	3.776	3.801	3.967	5.21	3.835
	3.807	3.845	3.674	3.815	3.807	3.829	3.821	3.953	4.227	4.067	3.797	3.791	3.825	3.935	3.707
	3.803	3.85	3.859	3.821	3.798	3.812	3.801	3.904	3.81	4.223	3.807	3.776	3.993	4.796	3.782
	3.796	3.839	3.66	3.786	3.8	3.841	3.835	3.826	3.67	3.878	3.804	3.782	3.876	3.438	3.744
	3.792	3.834	3.738	3.043	3.789	3.806	3.81	3.872	3.732	3.952	3.817	3.787	3.676	5.157	3.76
	3.788	3.797	3.699	3.804	3.789	3.818	3.812	3.648	3.676	3.991	3.791	3.77	3.96	3.866	3.733
	3.8	3.838	3.766	3.865	3.788	3.802	3.799	3.711	3.736	3.806	3.797	3.784	3.682	3.693	3.691
	3.828	3.83	3.829	4.159	3.82	3.805	3.797	3.895	3.585	4.001	3.798	3.778	4.036	4.566	3.764
	3.798	3.818	3.866	3.764	3.81	3.804	3.801	3.817	3.749	3.749	3.749	3.773	3.734	3.794	3.679
	3.8	3.84	3.688	3.906	3.803	3.813	3.804	3.556	3.725	3.973	3.797	3.79	3.899	3.281	3.685
	3.777	3.806	3.822	3.737	3.775	3.802	3.795	3.809	3.716	3.827	3.812	3.797	3.801	3.822	3.759
	3.791	3.866	3.751	3.953	3.792	3.815	3.809	3.916	3.664	3.859	3.824	3.799	3.661	4.942	3.835
	3.823	3.858	3.892	3.744	3.838	3.82	3.825	3.971	3.787	3.873	3.817	3.774	3.818	3.416	3.743
	3.813	3.817	3.684	3.897	3.799	3.818	3.82	3.829	3.696	3.811	3.817	3.793	3.878	3.703	3.78
	3.797	3.835	3.78	3.895	3.811	3.805	3.792	3.583	3.746	4.015	3.747	3.811	3.707	4.113	3.734
	3.806	3.819	3.842	3.848	3.78	3.813	3.804	3.73	3.581	3.738	3.801	3.815	3.669	6.673	3.707
	3.805	3.8	3.538	3.843	3.805	3.787	3.78	3.853	3.651	3.825	3.823	3.807	4.021	9.125	3.785
	3.793	3.826	3.51	3.699	3.791	3.797	3.793	3.811	3.755	3.868	3.79	3.77	3.994	4.359	3.683
	3.794	3.815	3.697	3.863	3.795	3.782	3.771	3.794	3.635	3.81	3.771	3.802	3.882	3.505	3.538
	3.786	3.84	3.916	3.748	3.792	3.803	3.799	3.762	3.784	3.942	3.803	3.771	3.97	5.773	3.951
	3.8	3.836	3.784	3.743	3.812	3.805	3.801	3.915	3.784	3.854	3.792	3.737	3.635	6.57	3.759
	3.814	3.864	3.747	3.508	3.823	3.807	3.795	3.743	3.751	3.746	3.845	3.827	3.885	3.61	3.346
	3.809	3.872	4.018	3.815	3.812	3.806	3.787	3.659	3.753	4.014	3.795	3.776	3.947	6.372	3.797
	3.822	3.855	3.768	3.673	3.828	3.809	3.797	3.97	3.804	3.879	3.845	3.765	3.737	1.956	3.836
	3.775	3.823	3.631	3.672	3.801	3.803	3.796	3.657	3.818	3.801	3.795	3.766	3.786	6.718	3.244
	3.775	3.818	3.745	3.862	3.784	3.805	3.792	4.01	3.796	3.944	3.798	3.819	3.74	3.814	4.336
	3.813	3.815	3.776	3.202	3.82	3.795	3.783	3.847	3.799	3.976	3.789	3.799	3.871	3.377	4.046
	3.823	3.829	3.854	3.994	3.837	3.796	3.789	3.927	3.762	3.975	3.787	3.791	3.935	2.22	3.901
	3.801	3.805	3.674	4.093	3.805	3.805	3.804	3.85	3.801	3.754	3.781	3.796	3.908	3.878	3.651
	3.809	3.817	3.816	4.037	3.807	3.804	3.806	3.796	3.794	4.035	3.843	3.77	3.91	3.258	4.103
	3.798	3.832	3.799	3.463	3.815	3.806	3.803	4.002	3.763	3.953	3.836	3.808	3.741	1.527	3.833
	3.809	3.803	3.997	3.966	3.821	3.811	3.797	3.852	3.814	3.897	3.796	3.806	4.099	2.956	3.819
	3.799	3.828	3.778	3.758	3.825	3.8	3.796	3.754	3.857	3.891	3.776	3.803	3.747	3.194	3.752
	3.801	3.814	3.783	3.756	3.806	3.804	3.798	4.146	3.903	3.784	3.777	3.807	3.801	3.011	3.824
	3.793	3.826	3.759	3.892	3.8	3.802	3.799	3.647	3.888	3.968	3.808	3.789	3.783	3.357	3.777
	3.812	3.858	3.815	3.763	3.798	3.803	3.803	3.818	3.728	3.796	3.788	3.759	3.756	2.973	3.562
	3.786	3.8	3.744	3.965	3.795	3.807	3.795	3.694	3.707	3.789	3.785	3.765	3.914	3.99	3.766
	3.797	3.827	3.747	3.733	3.807	3.828	3.823	3.611	4.25	3.936	3.784	3.784	3.828	3.586	3.83
	3.83	3.855	3.675	3.996	3.824	3.812	3.808	3.947	4.154	3.459	3.794	3.768	3.727	3.184	3.891
	3.811	3.848	3.794	3.735	3.808	3.803	3.8	3.801	3.573	4.412	3.797	3.781	3.737	3.752	3.873
	3.801	3.845	3.819	3.878	3.801	3.811	3.804	3.957	7.227	4.691	3.788	3.796	3.876	2.891	3.823
	3.762	3.75	3.723	3.775	3.757	3.809	3.805	3.856	7.879	4.054	3.743	3.778	3.49	3.447	3.778
	3.796	3.836	3.758	3.873	3.807	3.81	3.804	3.769	2.362	4.279	3.765	3.799	3.867	5.118	3.765
	3.802	3.86	3.784	3.837	3.802	3.803	3.8	3.638	5.328	4.017	3.825	3.82	3.934	6.425	3.787
	3.803	3.791	3.776	3.768	3.808	3.787	3.779	3.782	3.607	4.194	3.818	3.803	3.789	4.079	3.825
	3.802	3.856	3.899	3.743	3.809	3.789	3.785	4.073	5.652	3.917	3.776	3.771	3.707	3.624	3.753
	3.792	3.848	3.899	3.865	3.806	3.808	3.803	3.923	7.059	4.161	3.799	3.78	3.882	3.69	3.768
	3.805	3.835	3.87	3.758	3.803	3.804	3.802	3.78	2.98	3.84	3.792	3.784	3.875	3.571	3.796
	3.811	3.864	3.804	3.894	3.819	3.804	3.795	3.752	3.666	3.906	3.78	3.785	3.9	3.591	3.7
	3.787	3.805	3.818	3.762	3.77	3.805	3.794	3.662	3.847	3.923	3.761	3.747	3.712	4.293	3.749
	3.817	3.855	3.987	3.813	3.8	3.805	3.8	3.799	4.119	4.068	3.774	3.762	3.767	3.825	3.762
	3.808	3.832	3.868	3.95	3.835	3.801	3.794	3.757	3.587	3.883	3.767	3.795	3.667	5.003	3.733
	3.787	3.822	3.824	3.871	3.793	3.805	3.788	3.769	3.872	4.028	3.729	3.784	3.859	3.967	3.819
	3.822	3.871	3.731	3.64	3.825	3.801	3.784	3.843	3.916	4.233	3.801	3.849	3.575	3.965	3.741
	3.81	3.861	3.914	3.855	3.834	3.803	3.787	3.715	3.699	3.675	3.835	3.782	3.838	5.951	3.859
	3.804	3.805	3.825	3.779	3.804	3.803	3.79	3.796	3.677	3.903	3.827	3.803	3.779	1.599	3.857
	3.81	3.833	3.806	3.876	3.772	3.804	3.794	3.849	3.743	4.089	3.813	3.799	4.027	3.713	3.918
	3.815	3.822	3.73	3.754	3.826	3.805	3.797	3.816	3.804	3.808	3.799	3.808	3.847	3.38	3.847
	3.804	3.811	3.765	3.781	3.81	3.806	3.793	3.91	3.711	3.793	3.776	3.804	3.904	3.661	3.8
	3.785	3.834	3.563	3.797	3.802	3.819	3.817	3.931	3.832	3.976	3.804	3.803	3.845	4.574	3.816
	3.791	3.807	3.755	3.792	3.8	3.812	3.812	3.844	3.762	3.944	3.76	3.76	3.777	3.248	3.785
	3.825	3.855	3.763	3.912	3.821	3.819	3.815	3.998	3.864	3.842	3.798	3.791	3.767	3.11	3.82
	3.812	3.852	3.861	3.798	3.798	3.81	3.808	3.975	3.723	3.706	3.788	3.772	3.891	3.191	3.746
	3.799	3.834	3.841	4.206	3.799	3.806	3.811	3.644	3.809	3.895	3.787	3.772	4.032	3.465	3.789
	3.807	3.826	3.925	3.809	3.803	3.809	3.791	3.998	3.771	3.751	3.801	3.782	3.775	3.659	3.789
	3.786	3.815	3.748	3.57	3.802	3.8	3.79	3.836	3.81	3.901	3.805	3.763	3.896	3.596	3.793
	3.798	3.852	3.833	3.67	3.821	3.806	3.796	3.796	3.817	4.032	3.771	3.754	3.715	3.774	3.717
	3.798	3.849	3.779	4.13	3.802	3.805	3.803	3.5	3.817	3.876	3.8	3.787	3.793	4.284	3.762
	3.78	3.84	3.657	4.053	3.801	3.806	3.792	3.586	3.738	3.888	3.767	3.777	3.828	4.213	3.754
	3.788	3.828	3.839	4.511	3.756	3.811	3.796	3.796	3.857	3.874	3.79	3.811	3.919	3.8	3.715
	3.81	3.85	3.636	4.343	3.823	3.793	3.786	3.868	3.809	3.921	3.821	3.815	3.517	4.41	3.789
	3.797	3.831	3.626	3.839	3.79	3.814	3.802	3.817	3.786	3.87	3.818	3.818	3.754	3.909	3.775
	3.809	3.834	3.744	4.121	3.814	3.827	3.823	3.754	3.865	3.984	3.776	3.797	3.84	3.921	3.806
	3.815	3.84	3.648	3.975	3.812	3.795	3.784	3.713	3.531	3.901	3.783	3.766	3.634	3.489	3.844
	3.795	3.824	3.695	4.055	3.801	3.816	3.813	3.893	3.853	3.988	3.785	3.784	3.641	4.025	3.698
	3.804	3.851	3.526	3.588	3.808	3.794	3.786	3.969	3.843	3.902	3.784	3.805	3.582	3.884	3.91
	3.806	3.853	3.655	3.881	3.812	3.808	3.81	3.915	3.817	4.042	3.772	3.764	3.889	3.588	3.738
	3.806	3.846	3.824	3.918	3.808	3.809	3.797	3.644	3.873	3.718	3.81	3.79	3.772	3.578	3.858
	3.773	3.813	3.833	3.812	3.768	3.803	3.798	3.927	3.587	4.207	3.773	3.815	3.758	3.238	3.878
	3.771	3.807	3.89	4.229	3.772	3.806	3.802	3.68	3.783	3.882	3.813	3.8	3.654	3.644	3.901
	3.784	3.803	3.791	3.797	3.793	3.816	3.816	3.804	3.79	3.979	3.799	3.781	3.709	3.859	3.925
	3.79	3.803	3.512	4.072	3.801	3.797	3.797	3.825	3.746	3.757	3.798	3.778	3.616	5.126	3.895
	3.811	3.84	3.721	3.645	3.82	3.797	3.799	3.821	3.71	3.944	3.773	3.783	3.63	3.747	3.787
	3.791	3.818	3.66	3.938	3.793	3.821	3.822	3.472	3.681	3.933	3.78	3.775	3.718	3.957	3.855
	3.782	3.832	3.737	3.894	3.794	3.797	3.794	3.78	3.804	3.927	3.761	3.772	3.913	3.706	3.853
	3.766	3.832	3.763	3.815	3.782	3.821	3.824	3.919	3.813	3.77	3.82	3.832	3.892	3.628	3.875
	3.798	3.854	3.918	3.8	3.799	3.811	3.809	3.791	3.755	3.968	3.8	3.793	3.878	3.645	3.923
[truncated: 3,077 more rows]

## Sheet: Figure4b
	ms_ATP synthase PC space
		Experimental ensemble		eBDIMS2 (7jg5-7jg6)		eBDIMS2 (7jg6-7jg7)		eBDIMS2 (7jg7-7jg5)			PC1 var (%)	53.06
	Conformation	PC1 score	PC2 score	PC1 score	PC2 score	PC1 score	PC2 score	PC1 score	PC2 score		PC2 var (%)	41.4
	1	0	0	0.68	-6.03	35.95	-951.64	-850.53	-326.28
	2	42.33	-953.15	1.42	-12.14	30.46	-950.17	-846.1	-321
	3	-855.56	-330.32	2.77	-17.77	24.87	-948.42	-841.36	-316.24
	4	88.33	-76.17	3.83	-23.13	19.02	-946.79	-836.05	-311
	5	-83.42	-1001.09	5.56	-28.82	13.25	-945.28	-830.81	-306.87
	6	-848.64	-367.02	7.17	-34.66	6.8	-943.55	-825.52	-302.32
	7	-6.99	-5.12	9.43	-40.91	0.71	-942.36	-820.42	-296.67
	8	83.68	-67.91	11.15	-46.55	-5.79	-941.02	-815.36	-291.1
	9	50.37	-41.36	13.13	-52.48	-12.28	-939.75	-809.96	-285.2
	10	48.98	-46.38	15.73	-59.36	-18.92	-938.26	-804.48	-278.98
	11	45.35	-42.38	18.53	-65.83	-26.34	-937.2	-798.88	-272.81
	12	47.81	-942.71	21.84	-72.55	-33.54	-936.5	-793.13	-266.27
	13	-847.3	-362.38	24.65	-79.57	-40.86	-935.73	-787.69	-260.34
	14	-852.8	-350.56	27.73	-86.3	-48.42	-934.49	-782.23	-254.16
	15	-843.99	-373.09	31.43	-93.5	-56.39	-933.14	-775.96	-248.17
	16	-881.27	-339.46	34.99	-100.37	-65.01	-932.77	-769.95	-241.82
	17	-155.12	92.01	38.82	-108.24	-73.45	-932.13	-763.73	-234.59
	18	171.85	-861.02	43.32	-116.09	-81.79	-931.71	-757.8	-227.93
	19	62.94	-59.72	47.11	-123.77	-90.7	-931.93	-751.07	-220.27
	20	-65.43	-988.38	52.38	-131.41	-99.92	-931.45	-744.19	-212.83
	21	-846.46	-394.48	57.41	-139.39	-109.36	-931.38	-737.41	-205.28
	22	77.36	-73.85	62.07	-147.28	-119.23	-930.98	-730.86	-198.55
	23	-88.32	-996.77	67.32	-155.9	-129.68	-931.15	-723.99	-190.15
	24	-847.23	-376.4	72.08	-164.1	-138.82	-930.68	-717.03	-182.73
	25			77.31	-173.01	-148.44	-930.48	-710.08	-175.38
	26			82.33	-181.53	-159.16	-931.1	-702.71	-167.49
	27			87.43	-189.77	-170.03	-931.53	-695.32	-159.74
	28			92.68	-198.7	-180.25	-931.36	-688.52	-152.09
	29			97.35	-207.47	-190.52	-931.33	-680.86	-144.21
	30			102.21	-216.09	-201.4	-931.44	-673.47	-136.9
	31			107.77	-225.07	-212.42	-931.38	-665.41	-129.43
	32			113.33	-234.33	-223.55	-931.31	-657.68	-121.06
	33			118.13	-243.45	-235.45	-931.48	-649.64	-113.63
	34			123.28	-252.88	-246.11	-930.66	-641.54	-106.56
	35			128.51	-262.28	-257.53	-930.38	-633.92	-99.78
	36			133.3	-272.25	-269	-930.13	-625.66	-91.96
	37			137.59	-281.44	-280.31	-929.69	-617.34	-84.57
	38			142.09	-290.89	-291.91	-928.79	-607.89	-77.3
	39			146.7	-300.55	-303.61	-927.96	-599.06	-69.95
	40			151.13	-310.23	-314.92	-926.77	-589.99	-63.17
	41			155.75	-320.41	-326.98	-925.62	-581.72	-56.15
	42			159.93	-330.77	-338.99	-924.07	-572.29	-49.57
	43			164.4	-340.61	-350.14	-922.68	-563.16	-43.38
	44			168.63	-350.73	-362.11	-920.9	-553.43	-36.84
	45			172.27	-360.96	-373.93	-918.47	-543.81	-30.9
	46			176.51	-371.45	-385.29	-916.42	-534.64	-25.33
	47			179.85	-381.48	-397.21	-914.03	-525.16	-20.08
	48			183.6	-391.95	-409.26	-911.37	-515.84	-15.04
	49			187.1	-403.01	-420.97	-908.83	-506.32	-9.36
	50			189.89	-413.59	-433.1	-905.93	-496.68	-4.07
	51			192.81	-423.95	-445.25	-902.6	-486.65	1.13
	52			195.2	-434.47	-456.95	-899.3	-476.96	6.31
	53			197.6	-445.21	-468.46	-896.05	-466.31	10.6
	54			199.52	-456.33	-480.33	-892.41	-456.15	15.37
	55			201.39	-467.2	-491.87	-888.22	-445.68	20.19
	56			203.3	-477.39	-503.43	-884.43	-435.35	24.19
	57			205.39	-488.79	-515.34	-880.36	-425.29	27.8
	58			206.8	-499.33	-526.92	-875.99	-414.61	31.81
	59			207.7	-510.11	-538.14	-871.54	-404.19	35.26
	60			208.72	-521.06	-549.34	-866.39	-393.95	38.12
	61			209.95	-532.43	-560.81	-861.12	-383.93	41
	62			210.3	-543.53	-572.26	-855.69	-372.58	44.04
	63			210.67	-554.62	-583.33	-850.06	-362.4	46.18
	64			210.76	-565.59	-594.19	-844.48	-351.66	48.4
	65			210.64	-576.56	-605.29	-838.31	-341.15	50.55
	66			210.24	-587.29	-615.57	-832.32	-330.22	52.63
	67			209.82	-597.5	-625.87	-825.61	-319.7	54.29
	68			209.2	-607.62	-635.12	-819.19	-309.11	55.42
	69			208.31	-618.71	-645.76	-812.67	-298.58	56.53
	70			207.53	-629.74	-655.45	-805.66	-287.64	57.92
	71			205.8	-640.51	-665.52	-798.14	-276.61	59.17
	72			204.28	-651.06	-675.29	-790.86	-266.16	59.81
	73			202.1	-661.49	-684.83	-783.49	-255.66	59.99
	74			200.08	-672.94	-694.56	-775.54	-244.76	59.96
	75			197.81	-684	-703.19	-767.69	-233.95	59.97
	76			195.8	-694.29	-712.13	-759.33	-223.96	59.29
	77			193.03	-705.09	-720.87	-750.99	-213.84	59.27
	78			189.92	-715.23	-729.12	-742.56	-203.37	58.42
	79			187.09	-726.25	-737.12	-734.15	-193.07	57.75
	80			183.96	-736.2	-745.01	-725.92	-182.84	56.29
	81			180.28	-746.88	-752.65	-717.21	-172.91	55.02
	82			176.17	-757.04	-760.16	-708.08	-162.93	53.46
	83			172.3	-766.72	-767.58	-699.07	-153.24	51.8
	84			168.22	-776.75	-775.39	-689.61	-143.43	49.94
	85			164.08	-786.76	-782.42	-680.12	-134.36	47.82
	86			159.6	-795.8	-789.6	-670.09	-124.94	45.96
	87			154.83	-805.18	-796.64	-659.7	-115.59	43.17
	88			149.57	-814.61	-802.52	-650.04	-106.66	40.88
	89			144.22	-823.65	-808.37	-640.7	-98.29	38.22
	90			138.9	-832.33	-814.14	-630.84	-89.11	35.38
	91			134.06	-840.63	-819.52	-620.35	-79.9	32.4
	92			128.52	-849.19	-824.9	-610.49	-70.85	29.48
	93			123.1	-857.98	-829.45	-600.37	-67.82	28.57
	94			117.43	-865.5	-834.3	-589.7
	95			110.92	-873.81	-838.56	-579.29
	96			104.46	-882.14	-843.11	-568.59
	97			99.09	-889.61	-847.15	-557.83
	98			93.29	-897.06	-850.68	-547.09
	99			86.88	-904.49	-853.92	-535.7
	100			81.01	-911.57	-856.78	-525.18
	101			74.86	-917.58	-859.35	-513.96
	102			72.45	-920.9	-861.38	-503.5
	103					-864.01	-493.1
	104					-865.62	-483.07
	105					-867.35	-471.52
	106					-868.73	-461.76
	107					-869.69	-451.45
	108					-869.98	-440.71
	109					-870.4	-430.2
	110					-870.67	-419.54
	111					-870.38	-409.23
	112					-870.32	-398.59
	113					-869.53	-389.22
	114					-869.27	-387.16

## Sheet: Figure4c
	ATP synthase beta subunit opening-closing (theta values)
	Conformation	ChainD	ChainE	ChainF
	1	97.7591	107.679	96.2164
	2	97.2847	107.223	95.9786
	3	97.003	108.74	96.1134
	4	97.524	107.731	95.8158
	5	97.5621	107.881	96.4163
	6	96.5973	107.244	97.2232
	7	96.2229	105.851	97.1123
	8	95.0936	103.855	97.7623
	9	93.1907	104.807	98.4688
	10	93.8581	104.121	98.4665
	11	93.4969	102.146	97.8731
	12	94.4124	102.162	98.1118
	13	94.7409	101.815	98.6043
	14	94.6831	102.084	98.4895
	15	94.3635	99.9046	98.6417
	16	95.539	100.778	99.2927
	17	95.0265	99.028	100.14
	18	94.515	98.7567	100.684
	19	95.7045	99.4224	100.604
	20	96.807	99.352	101.511
	21	95.9944	100.245	101.804
	22	96.964	100.417	100.916
	23	96.7928	100.749	101.15
	24	97.1054	99.7272	102.312
	25	95.6085	99.6493	101.868
	26	96.7145	98.8096	102.475
	27	97.9817	98.397	102.244
	28	97.5879	98.4257	102.928
	29	98.2532	96.8652	103.776
	30	96.769	96.4763	104.469
	31	98.9553	97.0889	105.431
	32	98.1855	97.6055	107.196
	33	98.1144	97.2748	107.203
	34	97.0721	98.0002	108.122
	35	97.467	97.8065	108.518
	36	99.3028	97.5814	109.504
	37	98.9297	97.3705	108.68
	38	97.0546	97.4322	108.464
	39	97.1291	98.0798	108.358
	40	96.4338	97.921	109.076
	41	96.5218	97.9321	109.278
	42	95.4361	97.3284	108.745
	43	95.3751	97.4894	109.379
	44	95.2093	97.4473	109.513
	45	95.6894	96.3612	109.573
	46	95.4398	96.3715	108.549
	47	95.6293	96.7484	108.927
	48	96.5631	96.8042	108.648
	49	95.8189	96.8155	108.169
	50	96.5513	97.2873	107.816
	51	97.1392	97.2918	109.381
	52	96.8326	96.8544	108.782
	53	95.8817	97.1873	108.192
	54	95.6026	96.4829	107.885
	55	93.697	96.1684	108.293
	56	94.306	96.0309	108.309
	57	95.1318	94.6617	108.328
	58	94.6729	93.8469	108.42
	59	95.4744	95.3439	109.103
	60	95.4405	95.8672	110.266
	61	96.5096	95.6708	110.015
	62	97.0024	96.2253	109.837
	63	97.4901	96.1727	110.648
	64	97.2482	96.3981	109.435
	65	97.0392	96.0591	109.734
	66	96.6933	96.5841	109.104
	67	96.3209	96.4985	107.918
	68	96.0543	96.4588	109.108
	69	94.5371	97.5077	108.964
	70	94.0599	96.3216	108.831
	71	94.5497	96.4477	108.139
	72	95.3171	97.3186	107.66
	73	95.2772	96.9468	108.079
	74	95.8998	96.9767	107.832
	75	96.2912	97.4594	108.256
	76	96.6825	98.4075	107.721
	77	97.4161	98.3331	108.441
	78	96.6756	98.4137	108.299
	79	95.7306	98.0893	108.128
	80	94.909	98.3797	108.204
	81	95.5862	97.1919	109.227
	82	95.8265	96.8254	108.198
	83	94.4817	97.0796	108.581
	84	95.8996	96.5785	109.814
	85	96.4925	96.7818	109.395
	86	96.958	96.7696	108.581
	87	95.8131	96.3541	108.58
	88	94.8953	96.1688	109.001
	89	95.2798	96.2693	109.424
	90	95.3767	97.1462	108.721
	91	94.3316	97.4691	108.562
	92	95.2771	97.0562	108.276
	93	95.7564	97.2125	107.995
	94	95.9427	97.8161	108.624
	95	94.8748	97.0468	108.583
	96	95.7658	96.251	109.29
	97	95.1249	96.8071	109.233
	98	95.2843	95.5486	109.174
	99	95.1346	96.6863	109.138
	100	96.2073	97.5558	108.949
	101	96.2962	98.9853	109.02
	102	96.4865	96.967	109.251
	103	97.3353	96.8751	107.363
	104	97.6181	97.4985	109.095
	105	98.4722	97.2379	108.334
	106	100.026	96.4532	107.955
	107	100.494	96.3207	107.171
	108	101.747	96.1441	106.518
	109	102.474	97.0988	108.365
	110	102.236	96.6033	108.181
	111	101.259	97.953	107.118
	112	101.498	95.7832	106.369
	113	104.014	94.0839	105.403
	114	103.854	94.2315	103.691
	115	103.451	94.6983	103.45
	116	105.045	95.5208	103.882
	117	105.335	94.8355	102.02
	118	105.709	94.165	101.964
	119	106.344	94.4393	101.623
	120	106.805	96.2405	101.207
	121	107.514	96.5338	101.154
	122	106.405	96.1802	101.366
	123	106.354	96.8532	101.888
	124	106.945	96.7246	100.684
	125	106.524	95.6242	100.593
	126	107.993	96.1941	101.349
	127	108.011	94.3636	100.304
	128	107.016	94.3531	99.7694
	129	107.438	94.2309	100.394
	130	106.979	93.7686	101.833
	131	106.693	94.8147	101.631
	132	107.544	94.3724	100.898
	133	108.954	95.867	102.945
	134	108.459	95.577	101.707
	135	107.476	95.976	101.219
	136	106.888	95.6229	100.022
	137	107.281	95.8	97.6709
	138	105.617	94.531	97.356
	139	105.916	95.5278	98.39
	140	106.056	95.3836	98.5126
	141	105.613	94.8282	98.1211
	142	106.566	95.0115	98.3686
	143	105.517	95.1249	98.1416
	144	105.119	94.4961	97.8523
	145	107.185	93.9516	96.8099
	146	106.527	94.0769	98.0245
	147	107.223	94.9924	99.0576
	148	107.66	94.7436	99.0176
	149	107.686	94.8476	99.2135
	150	107.921	96.4945	99.0991
	151	108.296	95.6999	98.8882
	152	107.876	94.9909	99.64
	153	108.687	95.7235	98.4191
	154	109.455	95.8641	98.0259
	155	107.918	95.4426	97.712
	156	109.278	97.2643	97.8511
	157	109.753	96.22	98.4291
	158	109.124	97.1563	97.8748
	159	108.578	95.726	98.0903
	160	109.162	95.8353	98.22
	161	109.012	95.5603	97.944
	162	109.493	96.0447	98.5683
	163	108.08	96.2307	98.6895
	164	107.829	96.0153	97.4231
	165	107.468	96.3183	96.7154
	166	106.818	96.2948	96.9724
	167	107.667	96.6988	96.5862
	168	108.556	95.2645	95.5097
	169	108.439	96.5105	96.569
	170	107.471	97.0762	96.3029
	171	108.564	97.0929	97.3982
	172	109.352	95.5897	97.8148
	173	108.759	96.5114	97.2893
	174	109.62	96.0465	98.1919
	175	108.459	95.1966	98.222
	176	108.69	94.6088	99.136
	177	109.56	95.4473	98.2174
	178	110.804	96.1865	98.2225
	179	109.008	95.7405	98.2276
	180	109.431	95.2959	96.7323
	181	108.076	94.3004	97.7405
	182	108.517	94.9458	97.5904
	183	109.531	94.9899	99.1153
	184	109.965	95.2055	98.3029
	185	109.478	96.3809	98.329
	186	110.808	96.2464	97.5861
	187	109.385	95.8061	97.2242
	188	109.019	95.795	97.8056
	189	108.56	95.7245	98.0731
	190	108.607	96.2634	97.5382
	191	109.389	95.7565	97.2988
	192	108.747	95.1964	97.7648
	193	109.061	95.2303	97.5597
	194	108.474	94.753	98.117
	195	109.06	94.9075	97.6687
	196	109.022	95.2575	97.9869
	197	110.142	95.6141	98.194
	198	109.097	95.8736	97.4894
	199	108.359	95.9291	97.634
	200	108.365	95.8837	98.1328
	201	109.071	95.7213	98.7058
	202	108.703	96.4639	97.4906
	203	109.359	97.2186	97.3338
	204	109.514	97.0025	96.8369
	205	109.168	96.7092	97.8275
	206	109.314	96.5901	97.6752
	207	108.459	96.4735	97.76
	208	108.927	96.9491	96.5663
	209	108.814	97.1378	95.6831
	210	108.88	97.1301	96.3319
	211	108.431	97.1219	96.8847
	212	108.756	96.3342	96.7214
	213	108.114	95.9081	97.3966
	214	108.54	95.2587	98.5312
	215	108.827	96.4265	97.201
	216	109.269	96.4057	97.2242
	217	108.362	97.3494	95.2352
	218	107.843	100.278	95.0448
	219	106.309	100.208	95.9279
	220	104.26	99.9834	95.8414
	221	105.84	101.217	96.3789
	222	104.653	101.079	95.808
	223	103.258	101.443	96.5219
	224	103.792	101.162	96.7229
	225	105.59	101.772	97.7298
	226	105.202	101.494	97.2774
	227	104.769	104.466	97.4084
	228	105.761	104.267	96.9227
	229	105.247	105.543	95.0036
	230	103.5	105.92	96.9578
	231	102.523	105.534	97.5128
	232	102.818	104.821	97.0125
	233	104.115	104.953	95.9109
	234	103.491	106.735	94.667
	235	101.3	105.675	92.8041
	236	101.244	107.288	93.293
	237	100.101	106.881	94.203
	238	98.672	108.343	94.2994
	239	98.2523	108.726	95.2185
	240	98.6562	108.894	95.9767
	241	99.9707	109.299	95.9952
	242	100.49	109.994	96.4766
	243	100.219	110.577	95.2834
	244	101.209	110.577	95.3096
	245	99.8125	108.576	95.8719
	246	100.261	108.202	94.2378
	247	99.7805	108.93	94.6779
	248	99.4012	109.406	94.5225
	249	99.0856	109.267	95.6238
	250	98.116	110.042	94.1605
	251	98.3355	109.45	95.3497
	252	99.5272	108.857	96.2794
	253	98.7171	109.157	96.4377
	254	99.8691	108.792	95.562
	255	98.8161	108.647	94.8847
	256	98.0555	108.497	95.1884
	257	99.1357	108.722	95.2347
	258	99.4467	109.594	95.523
	259	99.9105	109.842	96.0055
	260	99.6551	107.701	96.8555
	261	99.8466	108.528	96.289
	262	100.6	107.402	96.5647
	263	98.6184	107.062	96.2349
	264	98.8003	108.376	97.061
	265	97.8121	107.774	97.5356
	266	96.2939	108.857	97.8089
	267	97.6757	108.479	96.9961
	268	96.8484	107.795	97.9639
	269	96.536	108.589	97.8599
	270	97.6189	108.478	96.2111
	271	98.1183	108.671	95.8074
	272	97.3219	109.661	96.265
	273	97.8469	110.777	96.4539
	274	97.9703	110.401	96.4454
	275	97.0342	109.551	97.1244
	276	97.547	109.801	96.0371
	277	97.6545	108.561	95.8628
	278	98.6275	109.261	96.1663
	279	98.1274	110.013	97.0519
	280	97.3461	108.855	96.7374
	281	97.7266	109.305	95.9413
	282	97.9651	108.94	94.9666
	283	97.6916	109.001	95.1128
	284	97.9082	108.624	94.8124
	285	98.1086	109.187	96.1059
	286	96.6922	110.073	95.6916
	287	98.493	109.48	95.5979
	288	99.1006	109.624	95.9021
	289	98.9059	110.45	96.1743
	290	98.4787	108.982	96.7089
	291	96.1238	108.852	97.2274
	292	96.3228	109.294	96.2017
	293	96.467	108.909	95.9605
	294	96.3662	108.794	95.08
	295	96.9643	109.378	93.2012
	296	97.5491	109.298	94.1045
	297	97.0114	109.036	94.4681
	298	96.3368	109.155	94.3769
	299	96.879	109.376	94.4524
	300	96.2376	109.42	94.4446
	301	95.9372	109.791	96.563
	302	96.5297	110.214	95.9149
	303	96.5349	109.862	96.1762
	304	96.6864	110.152	95.7826
	305	97.0097	109.016	95.4907
	306	96.232	108.826	96.4506
	307	96.2969	109.781	95.8591
	308	97.1683	109.51	95.7832
	309	97.1557	109.191	95.6024

## Sheet: Figure5a
	DNAPKcs PC space with eBDIMS2 transitions																																RMSD evolutions from intermediates
		Experimental ensemble		eBDIMS2 (7k19-7k0y)		eBDIMS2 (7k0y-7k19)		eBDIMS2 (7k19-7k1n)		eBDIMS2 (7k1n-7k19)		eBDIMS2 (7k0y-7k1n)		eBDIMS2 (7k1n-7k0y)		eBDIMS2 (7k0y-7sud)		eBDIMS2 (7sud-7k0y)			PC1 var (%)	52.95										Transition percentage	7k19-7k0y from 7k1n	7k0y-7k19 from 7k1n	7k19-7k0y from 8ez9	7k0y-7k19 from 8ez9	7k19-7k0y from 8bhy	7k0y-7k19 from 8bhy
	Conformation	PC1 score	PC2 score	PC1 score	PC2 score	PC1 score	PC2 score	PC1 score	PC2 score	PC1 score	PC2 score	PC1 score	PC2 score	PC1 score	PC2 score	PC1 score	PC2 score	PC1 score	PC2 score		PC2 var (%)	21.17										0	5.65	4.69	4.54	7.03	6.44	4.42
	1	0	0	9.09	-0.95	388.78	-35.14	8.66	1.26	232.31	27.29	392.29	-32.36	245.83	25.95	389.27	-31.92	-173.96	319.69													2.43902	5.52	4.62	4.46	6.94	6.29	4.38
	2	397.91	-35.8	17.62	-1.17	380.18	-35.15	16.45	1.77	225.16	25.94	387.37	-29.98	251.17	24.07	380.28	-28.46	-165.01	315.56													4.87805	5.37	4.56	4.39	6.84	6.14	4.35
	3	-37.51	-31.78	26.3	-0.75	371.46	-34.53	23.43	2.84	217.45	24.97	380.89	-27.57	256.93	21.25	371.31	-25.43	-156.06	311.57													7.31707	5.23	4.51	4.33	6.74	5.98	4.34
	4	-1.54	-16.14	35.05	-0.92	362.31	-34.09	31.15	4.28	209.87	23.28	375.42	-25.22	263.25	19.08	362.26	-22.12	-146.3	307.89													9.7561	5.09	4.46	4.26	6.66	5.83	4.34
	5	169.38	32.43	44.32	-1.35	353.58	-32.95	38.48	5.76	202.51	22.75	370.03	-22.24	268.92	16.84	352.58	-18.89	-137.52	303.59													12.1951	4.96	4.41	4.21	6.56	5.69	4.33
	6	181.51	36.78	54.37	-1.45	343.87	-32.07	46.14	6.88	195	22.11	362.77	-19.35	275.76	14.16	343.43	-15.36	-128.32	300.15													14.6341	4.83	4.36	4.16	6.47	5.54	4.33
	7	208.08	30.06	63.67	-2.03	334.48	-31.35	54.42	8.29	187.56	20.98	356.91	-16.82	282.47	11.58	334.91	-11.47	-118.99	295.96													17.0732	4.71	4.34	4.13	6.39	5.4	4.34
	8	239.99	28.53	73.01	-2.43	326.06	-30.75	62	8.9	179.2	20.49	351.1	-14.74	288.3	8.88	325.71	-7.15	-109.87	291.95													19.5122	4.58	4.31	4.11	6.3	5.26	4.35
	9	12.81	-11.4	82.43	-2.43	316.79	-30.02	69.56	10.58	171.6	20.4	345.59	-12.05	294.34	6.46	316.46	-3.01	-100.62	288.05													21.9512	4.46	4.3	4.11	6.22	5.13	4.38
	10	9.51	-7.75	92.29	-3.25	307.52	-29.29	77.07	11.66	163.81	19.34	339.37	-9.48	300.5	3.53	307.36	0.45	-91.53	284.03													24.3902	4.35	4.3	4.1	6.14	5	4.42
	11	16.05	-12.73	101.05	-3.01	297.63	-29.02	84.96	13.04	155.99	18.98	332.81	-6.62	306.5	0.6	298.56	5.1	-82.78	279.88													26.8293	4.26	4.31	4.12	6.08	4.89	4.46
	12	18.51	-12.52	109.84	-3.71	288.46	-28.39	92.34	14.97	148.15	18.33	326.15	-3.79	312.58	-2.49	288.86	8.13	-73.55	275.09													29.2683	4.16	4.31	4.14	6.01	4.77	4.51
	13	8.41	-11.22	119.75	-3.94	278.79	-27.69	101.09	16.29	140.32	17.77	319.94	-0.81	318.74	-5.11	279.25	12.3	-64.46	270.25													31.7073	4.08	4.32	4.17	5.94	4.66	4.55
	14	20.71	2.54	129.48	-4.16	269.16	-27.68	110.46	17.39	132.47	17.11	314.07	1.69	325.36	-7.58	270.07	16.93	-55.11	265.68													34.1463	4	4.35	4.2	5.9	4.56	4.62
	15	22.47	-7.31	139.13	-5.06	260.23	-28.2	118.79	17.45	125.26	15.86	307.28	4.89	332.07	-9.94	260.92	21.19	-45.35	260.7													36.5854	3.93	4.37	4.25	5.83	4.45	4.68
	16	18.47	-12.5	149.44	-5.46	250.09	-27.18	126.88	19.96	116.93	15.05	300.1	7.1	337.85	-12.11	252.15	26.03	-36.73	256.46													39.0244	3.84	4.4	4.3	5.78	4.35	4.74
	17	-0.26	-16.95	159.66	-6.09	240.35	-26.01	135.09	20.49	109.15	14.03	293.81	9.18	344	-14.68	243.1	30.1	-28.04	251.64													41.4634	3.78	4.42	4.37	5.7	4.25	4.79
	18	21.78	-9.01	170.01	-6.75	230.6	-25.54	142.71	21.98	101.42	12.96	287.78	11.42	350.28	-16.99	233.92	34.4	-18.84	247.25													43.9024	3.72	4.47	4.44	5.64	4.16	4.86
	19	23.76	-11.14	180.06	-7.15	220.05	-25.14	151.33	22.78	92.8	12.02	281.68	13.47	355.89	-19.65	224.96	38.72	-9.85	242.26													46.3415	3.67	4.52	4.54	5.59	4.09	4.94
	20	201.64	31.48	190.37	-7.42	210.33	-25.3	159.73	24.17	85.1	10.73	276.5	16.28	361.81	-21.69	215.99	43.75	-0.43	238.9													48.7805	3.64	4.55	4.62	5.54	4.02	5
	21	418.23	-55.44	200.92	-8.41	200.75	-24.47	167.44	24.7	77.59	9.82	271.12	18.46	367.34	-23.74	206.76	48.8	8.45	234.22													51.2195	3.62	4.6	4.72	5.49	3.96	5.08
	22	-87.22	304.86	211.05	-8.93	190.31	-23.61	175.45	25.61	69.79	8.82	266.1	20.14	372.68	-25.68	197.93	53.44	17.91	230.23													53.6585	3.6	4.65	4.83	5.42	3.91	5.16
	23	-183.3	323.4	222.22	-9.61	179.9	-22.49	183.01	26.86	62.5	7.47	260.54	22.51	377.9	-27.92	188.43	57.49	26.83	226.43													56.0976	3.6	4.7	4.95	5.36	3.88	5.23
	24	-102.98	-352.18	232.1	-10.4	169.85	-21.56	190.31	27.26	54.71	6.62	255.79	23.93	382.86	-29.24	179.46	62.89	36.31	222.36													58.5366	3.6	4.75	5.04	5.3	3.84	5.29
	25	396.37	-39.11	241.88	-11.87	159.88	-20.88	197.79	28.02	47.06	5.97	252.98	24.94	384.98	-29.78	171.03	67.41	44.78	217.91													60.9756	3.61	4.82	5.15	5.25	3.81	5.38
	26	240.38	23.34	251.77	-12.75	149.81	-20.29	204.86	28	39.89	4.85					162.12	72.21	54.09	213.7													63.4146	3.65	4.87	5.28	5.2	3.8	5.46
	27	216.09	29.17	262.35	-13.08	139.25	-19.73	211.28	28.77	33.7	3.43					152.74	77	62.72	208.6													65.8537	3.69	4.93	5.42	5.15	3.79	5.54
	28	409.26	-51.14	272.67	-14.53	129.45	-18.83	217.34	29.42	28.28	3.07					143.87	82.17	70.86	204.33													68.2927	3.73	4.99	5.53	5.1	3.79	5.62
	29	412.67	-55.64	282.89	-15.97	119.32	-17.78	222.52	29.28	23.33	2.15					134.48	86.59	79.83	199.37													70.7317	3.76	5.04	5.64	5.03	3.79	5.68
	30	420.79	-68.41	291.5	-16.47	110.46	-16.89	225.77	29.44	18.65	1.8					125.51	91.52	88.59	194.77													73.1707	3.8	5.1	5.75	4.98	3.8	5.75
	31	420.79	-68.41	300.33	-17.37	101.39	-16.17			13.88	1.69					116.22	96.24	97.5	190.19													75.6098	3.86	5.15	5.87	4.94	3.82	5.82
	32	-141.06	-393.73	309.91	-18.69	92.81	-15.45									107.37	101.23	106.28	185.1													78.0488	3.91	5.18	5.99	4.89	3.84	5.87
	33	-126.62	-386.79	319.35	-19.02	84.42	-13.65									98.91	106.79	115.14	180.64													80.4878	3.96	5.22	6.11	4.85	3.87	5.94
	34	413.27	-60.52	327.5	-20.34	75.76	-12.01									90.55	112.16	123.91	175.75													82.9268	4.02	5.26	6.22	4.81	3.9	6
	35	413.28	-60.52	335.65	-21.36	67.42	-10.88									81.32	117.17	132.66	170.86													85.3659	4.1	5.3	6.32	4.78	3.94	6.06
	36	102.32	-29.82	344.12	-22.68	59.74	-9.36									72.79	123.13	140.95	165.87													87.8049	4.16	5.36	6.41	4.74	3.98	6.13
	37	102.32	-29.82	351.01	-24.91	51.9	-8.82									64.47	128.68	149.84	160.05													90.2439	4.23	5.4	6.51	4.71	4.02	6.17
	38	284.13	-5.77	357.88	-26.3	45.26	-7.43									55.69	134.35	158.47	155.31													92.6829	4.29	5.45	6.62	4.68	4.07	6.23
	39	306.11	-16.49	364.73	-27.54	38.38	-6.06									47.82	139.81	166.24	150.27													95.122	4.36	5.49	6.7	4.64	4.11	6.28
	40	386.73	-46.08	370.32	-29.16	32.34	-5.06									39.32	145.85	174.56	145.05													97.561	4.43	5.54	6.79	4.62	4.17	6.34
	41	385.41	-45.53	376.9	-30.28	26.12	-3.95									30.63	151.58	183	140.21													100	4.49	5.59	6.86	4.62	4.21	6.39
	42	412.45	-59.42	381.62	-31.5	20.43	-2.99									23.19	157.06	191.24	133.83
	43	412.13	-56.63			15.53	-1.95									14.95	163.2	199.92	128.15
	44															7.17	168.93	208.18	123.42													2.43902
	45															-0.32	174.81	216.38	118.75
	46															-8.22	180.68	224.03	113.46
	47															-15.19	186.28	232.26	107.93
	48															-22.47	191.64	239.93	102.62
	49															-29.92	196.99	247.51	96.59
	50															-37.16	202.47	255.42	91.96
	51															-44.15	208.26	262.95	85.95
	52															-51.24	213.81	270.1	80.27
	53															-58.37	218.59	277.68	75.46
	54															-65.12	223.41	285.01	70.33
	55															-72.17	229.07	291.73	65.32
	56															-78.92	233.43	298.69	59.92
	57															-85.02	239.9	305.24	54.64
	58															-91.85	245.19	312.34	49.88
	59															-98.1	250.33	319.24	44.29
	60															-104.54	255.62	325.21	38.95
	61															-110.26	261.3	331.69	33.57
	62															-116.41	266.27	337.26	28.33
	63															-122.48	271.23	343.11	22.88
	64															-128.51	276.19	349.06	17.92
	65															-134.11	281.04	354.93	12.29
	66															-139.73	285.82	360.16	7.14
	67															-145.14	289.9	365.18	2.3
	68															-150.92	293.58	370.17	-2.36
	69															-155.71	298.1	374.12	-7.23
	70															-160.4	301.89	378.43	-11.82
	71															-165.07	305.94	382.72	-16.4
	72															-169.01	309.88	386.64	-20.36
	73															-173.07	313.45	390.47	-24.64
	74															-176.29	316.37	393.04	-28.32
	75															-178.28	318.77	394.25	-29.87

## Sheet: Figure5b
	DNAPKcs PC space with TMD (7k19 >> 7k0y)																																		DNAPKcs PC space with TMD (7k19 >> 7k0y)
		Experimental ensemble		eBDIMS2 (7k19-7k0y)		eBDIMS2 (7k0y-7k19)		eBDIMS2 (7k19-7k1n)		eBDIMS2 (7k1n-7k19)		eBDIMS2 (7k0y-7k1n)		eBDIMS2 (7k1n-7k0y)		TMDr1		TMDr2		TMDr3			PC1 var (%)	52.95												Experimental ensemble		eBDIMS2 (7k19-7k0y)		eBDIMS2 (7k0y-7k19)		eBDIMS2 (7k19-7k1n)		eBDIMS2 (7k1n-7k19)		eBDIMS2 (7k0y-7k1n)		eBDIMS2 (7k1n-7k0y)
	Conformation	PC1 score	PC2 score	PC1 score	PC2 score	PC1 score	PC2 score	PC1 score	PC2 score	PC1 score	PC2 score	PC1 score	PC2 score	PC1 score	PC2 score	PC1 score	PC2 score	PC1 score	PC2 score	PC1 score	PC2 score		PC2 var (%)	21.17											Conformation	PC1 score	PC2 score	PC1 score	PC2 score	PC1 score	PC2 score	PC1 score	PC2 score	PC1 score	PC2 score	PC1 score	PC2 score	PC1 score	PC2 score
	1	0	0	9.09	-0.95	388.78	-35.14	8.66	1.26	232.31	27.29	392.29	-32.36	245.83	25.95	0.22	0.2	-0.06	0.23	-0.64	0.04														1	0	0	9.09	-0.95	388.78	-35.14	8.66	1.26	232.31	27.29	392.29	-32.36	245.83	25.95
	2	397.91	-35.8	17.62	-1.17	380.18	-35.15	16.45	1.77	225.16	25.94	387.37	-29.98	251.17	24.07	18.41	-9.13	19.59	-9.57	20.5	-6.53														2	397.91	-35.8	17.62	-1.17	380.18	-35.15	16.45	1.77	225.16	25.94	387.37	-29.98	251.17	24.07
	3	-37.51	-31.78	26.3	-0.75	371.46	-34.53	23.43	2.84	217.45	24.97	380.89	-27.57	256.93	21.25	9.05	-1.7	10.08	-1.56	14.06	-0.41														3	-37.51	-31.78	26.3	-0.75	371.46	-34.53	23.43	2.84	217.45	24.97	380.89	-27.57	256.93	21.25
	4	-1.54	-16.14	35.05	-0.92	362.31	-34.09	31.15	4.28	209.87	23.28	375.42	-25.22	263.25	19.08	4.48	-1.27	6.74	0.63	13.83	0.04														4	-1.54	-16.14	35.05	-0.92	362.31	-34.09	31.15	4.28	209.87	23.28	375.42	-25.22	263.25	19.08
	5	169.38	32.43	44.32	-1.35	353.58	-32.95	38.48	5.76	202.51	22.75	370.03	-22.24	268.92	16.84	9.73	-1.26	12.79	-2.47	20.82	-3.59														5	169.38	32.43	44.32	-1.35	353.58	-32.95	38.48	5.76	202.51	22.75	370.03	-22.24	268.92	16.84
	6	181.51	36.78	54.37	-1.45	343.87	-32.07	46.14	6.88	195	22.11	362.77	-19.35	275.76	14.16	7.7	0.11	11.97	-3.54	20.98	-5.64														6	181.51	36.78	54.37	-1.45	343.87	-32.07	46.14	6.88	195	22.11	362.77	-19.35	275.76	14.16
	7	208.08	30.06	63.67	-2.03	334.48	-31.35	54.42	8.29	187.56	20.98	356.91	-16.82	282.47	11.58	9.46	-3.26	14.2	-5.31	22.67	-5.56														7	208.08	30.06	63.67	-2.03	334.48	-31.35	54.42	8.29	187.56	20.98	356.91	-16.82	282.47	11.58
	8	239.99	28.53	73.01	-2.43	326.06	-30.75	62	8.9	179.2	20.49	351.1	-14.74	288.3	8.88	7.61	-6.88	14.52	-5.03	21.5	-7.22														8	239.99	28.53	73.01	-2.43	326.06	-30.75	62	8.9	179.2	20.49	351.1	-14.74	288.3	8.88
	9	12.81	-11.4	82.43	-2.43	316.79	-30.02	69.56	10.58	171.6	20.4	345.59	-12.05	294.34	6.46	8.31	-9.05	12.12	-7.4	23.63	-7.72														9	12.81	-11.4	82.43	-2.43	316.79	-30.02	69.56	10.58	171.6	20.4	345.59	-12.05	294.34	6.46
	10	9.51	-7.75	92.29	-3.25	307.52	-29.29	77.07	11.66	163.81	19.34	339.37	-9.48	300.5	3.53	7.44	-7.9	12.12	-6.28	24.95	-6.77														10	9.51	-7.75	92.29	-3.25	307.52	-29.29	77.07	11.66	163.81	19.34	339.37	-9.48	300.5	3.53
	11	16.05	-12.73	101.05	-3.01	297.63	-29.02	84.96	13.04	155.99	18.98	332.81	-6.62	306.5	0.6	8.31	-10.11	11.19	-5.24	23.83	-5.33														11	16.05	-12.73	101.05	-3.01	297.63	-29.02	84.96	13.04	155.99	18.98	332.81	-6.62	306.5	0.6
	12	18.51	-12.52	109.84	-3.71	288.46	-28.39	92.34	14.97	148.15	18.33	326.15	-3.79	312.58	-2.49	8.87	-10.22	11.25	-5.3	25.71	-7														12	18.51	-12.52	109.84	-3.71	288.46	-28.39	92.34	14.97	148.15	18.33	326.15	-3.79	312.58	-2.49
	13	8.41	-11.22	119.75	-3.94	278.79	-27.69	101.09	16.29	140.32	17.77	319.94	-0.81	318.74	-5.11	7.08	-10.51	13.91	-6.38	25.95	-8.71														13	8.41	-11.22	119.75	-3.94	278.79	-27.69	101.09	16.29	140.32	17.77	319.94	-0.81	318.74	-5.11
	14	20.71	2.54	129.48	-4.16	269.16	-27.68	110.46	17.39	132.47	17.11	314.07	1.69	325.36	-7.58	5.36	-8.87	13.78	-8.79	26.94	-8.9														14	20.71	2.54	129.48	-4.16	269.16	-27.68	110.46	17.39	132.47	17.11	314.07	1.69	325.36	-7.58
	15	22.47	-7.31	139.13	-5.06	260.23	-28.2	118.79	17.45	125.26	15.86	307.28	4.89	332.07	-9.94	3.87	-10.26	13.78	-9.7	26.72	-8.39														15	22.47	-7.31	139.13	-5.06	260.23	-28.2	118.79	17.45	125.26	15.86	307.28	4.89	332.07	-9.94
	16	18.47	-12.5	149.44	-5.46	250.09	-27.18	126.88	19.96	116.93	15.05	300.1	7.1	337.85	-12.11	1.62	-10.24	13.55	-10.33	27.15	-6.58														16	18.47	-12.5	149.44	-5.46	250.09	-27.18	126.88	19.96	116.93	15.05	300.1	7.1	337.85	-12.11
	17	-0.26	-16.95	159.66	-6.09	240.35	-26.01	135.09	20.49	109.15	14.03	293.81	9.18	344	-14.68	1.14	-9.65	12.63	-10	32.07	-8.41														17	-0.26	-16.95	159.66	-6.09	240.35	-26.01	135.09	20.49	109.15	14.03	293.81	9.18	344	-14.68
	18	21.78	-9.01	170.01	-6.75	230.6	-25.54	142.71	21.98	101.42	12.96	287.78	11.42	350.28	-16.99	0.33	-10.86	10.85	-10.62	34.62	-10.54														18	21.78	-9.01	170.01	-6.75	230.6	-25.54	142.71	21.98	101.42	12.96	287.78	11.42	350.28	-16.99
	19	23.76	-11.14	180.06	-7.15	220.05	-25.14	151.33	22.78	92.8	12.02	281.68	13.47	355.89	-19.65	-0.67	-10.44	9.97	-9.83	35.57	-10.26														19	23.76	-11.14	180.06	-7.15	220.05	-25.14	151.33	22.78	92.8	12.02	281.68	13.47	355.89	-19.65
	20	201.64	31.48	190.37	-7.42	210.33	-25.3	159.73	24.17	85.1	10.73	276.5	16.28	361.81	-21.69	0.67	-9.92	9.34	-8.65	36.03	-9.5														20	201.64	31.48	190.37	-7.42	210.33	-25.3	159.73	24.17	85.1	10.73	276.5	16.28	361.81	-21.69
	21	418.23	-55.44	200.92	-8.41	200.75	-24.47	167.44	24.7	77.59	9.82	271.12	18.46	367.34	-23.74	1.06	-8.77	7.93	-8.8	34.59	-11.28														21	418.23	-55.44	200.92	-8.41	200.75	-24.47	167.44	24.7	77.59	9.82	271.12	18.46	367.34	-23.74
	22	-87.22	304.86	211.05	-8.93	190.31	-23.61	175.45	25.61	69.79	8.82	266.1	20.14	372.68	-25.68	4.32	-7.25	9.24	-9.36	30.58	-10.41														22	-87.22	304.86	211.05	-8.93	190.31	-23.61	175.45	25.61	69.79	8.82	266.1	20.14	372.68	-25.68
	23	-183.3	323.4	222.22	-9.61	179.9	-22.49	183.01	26.86	62.5	7.47	260.54	22.51	377.9	-27.92	5.28	-7.33	7.86	-11.79	28.76	-11.88														23	-183.3	323.4	222.22	-9.61	179.9	-22.49	183.01	26.86	62.5	7.47	260.54	22.51	377.9	-27.92
	24	-102.98	-352.18	232.1	-10.4	169.85	-21.56	190.31	27.26	54.71	6.62	255.79	23.93	382.86	-29.24	6.44	-7.49	5.97	-10.07	26.6	-13.21														24	-102.98	-352.18	232.1	-10.4	169.85	-21.56	190.31	27.26	54.71	6.62	255.79	23.93	382.86	-29.24
	25	396.37	-39.11	241.88	-11.87	159.88	-20.88	197.79	28.02	47.06	5.97	252.98	24.94	384.98	-29.78	4.42	-6.99	5.85	-9.07	25.22	-13.76														25	396.37	-39.11	241.88	-11.87	159.88	-20.88	197.79	28.02	47.06	5.97	252.98	24.94	384.98	-29.78
	26	240.38	23.34	251.77	-12.75	149.81	-20.29	204.86	28	39.89	4.85					4.21	-6.4	7.05	-8.79	28.03	-13.31														26	240.38	23.34	251.77	-12.75	149.81	-20.29	204.86	28	39.89	4.85
	27	216.09	29.17	262.35	-13.08	139.25	-19.73	211.28	28.77	33.7	3.43					3.38	-6.41	9.99	-9.33	27.65	-14.25														27	216.09	29.17	262.35	-13.08	139.25	-19.73	211.28	28.77	33.7	3.43
	28	409.26	-51.14	272.67	-14.53	129.45	-18.83	217.34	29.42	28.28	3.07					5.36	-8.06	9.82	-8.43	29.8	-12.79														28	409.26	-51.14	272.67	-14.53	129.45	-18.83	217.34	29.42	28.28	3.07
	29	412.67	-55.64	282.89	-15.97	119.32	-17.78	222.52	29.28	23.33	2.15					6.86	-9.37	9.11	-7.75	30.87	-13.28														29	412.67	-55.64	282.89	-15.97	119.32	-17.78	222.52	29.28	23.33	2.15
	30	420.79	-68.41	291.5	-16.47	110.46	-16.89	225.77	29.44	18.65	1.8					9.33	-7.23	8.62	-6.07	32.9	-13.63														30	420.79	-68.41	291.5	-16.47	110.46	-16.89	225.77	29.44	18.65	1.8
	31	420.79	-68.41	300.33	-17.37	101.39	-16.17			13.88	1.69					11.02	-6.46	8.02	-5.45	32.54	-12.08														31	420.79	-68.41	300.33	-17.37	101.39	-16.17			13.88	1.69
	32	-141.06	-393.73	309.91	-18.69	92.81	-15.45									11.43	-6.08	7.5	-5.61	32.79	-13.66														32	-141.06	-393.73	309.91	-18.69	92.81	-15.45
	33	-126.62	-386.79	319.35	-19.02	84.42	-13.65									12.1	-7.28	5.76	-6.81	36.83	-16.26														33	-126.62	-386.79	319.35	-19.02	84.42	-13.65
	34	413.27	-60.52	327.5	-20.34	75.76	-12.01									15.28	-8.48	6.92	-6.3	36.38	-16.22														34	413.27	-60.52	327.5	-20.34	75.76	-12.01
	35	413.28	-60.52	335.65	-21.36	67.42	-10.88									14.67	-7.48	7.2	-7.15	36.46	-15.29														35	413.28	-60.52	335.65	-21.36	67.42	-10.88
	36	102.32	-29.82	344.12	-22.68	59.74	-9.36									15.63	-6.69	8.28	-6.41	36.36	-14.75														36	102.32	-29.82	344.12	-22.68	59.74	-9.36
	37	102.32	-29.82	351.01	-24.91	51.9	-8.82									16.52	-8.23	7.23	-6.23	38.14	-13.86														37	102.32	-29.82	351.01	-24.91	51.9	-8.82
	38	284.13	-5.77	357.88	-26.3	45.26	-7.43									19.22	-9.29	5.63	-5.94	36.23	-12.48														38	284.13	-5.77	357.88	-26.3	45.26	-7.43
	39	306.11	-16.49	364.73	-27.54	38.38	-6.06									19.24	-8.72	6.34	-7.03	34.22	-12.14														39	306.11	-16.49	364.73	-27.54	38.38	-6.06
	40	386.73	-46.08	370.32	-29.16	32.34	-5.06									18.27	-6.52	5.22	-6.31	33.73	-11.65														40	386.73	-46.08	370.32	-29.16	32.34	-5.06
	41	385.41	-45.53	376.9	-30.28	26.12	-3.95									19.2	-6.89	7.18	-7.56	33.11	-10.21														41	385.41	-45.53	376.9	-30.28	26.12	-3.95
	42	412.45	-59.42	381.62	-31.5	20.43	-2.99									16.29	-7.14	10.48	-9.06	34.06	-11.68														42	412.45	-59.42	381.62	-31.5	20.43	-2.99
	43	412.13	-56.63			15.53	-1.95									17.7	-6.94	9.95	-11.3	34.13	-14.23														43	412.13	-56.63			15.53	-1.95
	44															19.38	-7.9	10.7	-11.86	34.81	-17														44
	45															20.54	-7.07	14.39	-11.01	35.67	-18.17														45
	46															20.98	-8	16.17	-12.82	37.86	-19.61														46
	47															24.04	-7.81	17.18	-13.78	37.82	-20.51														47
	48															23.8	-6.88	18.13	-15.1	40.97	-19.42														48
	49															23.12	-6.22	22.02	-15.46	42.14	-21.27														49
	50															21.15	-4.43	24.39	-13.93	39.92	-21.38														50
	51															21.82	-5.97	24.67	-13.36	42.31	-21.8														51
	52															23.93	-6.01	24.42	-14.06	41.79	-20.66														52
	53															26.1	-4.6	26.2	-13.51	39.03	-19.66														53
	54															27.6	-5.62	27.65	-14.26	37.1	-17.63														54
	55															30.06	-5.79	31.38	-13.38	41.16	-19.08														55
	56															30.05	-8.39	33.76	-13.46	42.35	-19.26														56
	57															34.83	-9.47	36.06	-14.68	46.04	-19.48														57
	58															39	-10.23	41.08	-14.64	46.01	-16.42														58
	59															39.19	-9.16	44.76	-16.14	46.42	-16.22														59
	60															35.83	-8.93	42.73	-16.55	44.06	-16.71														60
	61															36.24	-6.1	43.5	-17.14	42.66	-16.87														61
	62															36	-6.32	39.41	-17.99	42.25	-17.46														62
	63															35.47	-5.67	37.98	-19.54	42.8	-19.25														63
	64															33.94	-3.89	39.16	-17.94	41.81	-17.67														64
	65															37.53	-3.84	37.2	-17.68	42.54	-17.04														65
	66															38.55	-2.46	36.61	-18.35	40.79	-17.44														66
	67															38.91	-1.45	38.09	-17.58	43.67	-15.66														67
	68															41.32	-0.77	38.38	-18.06	48.12	-14.92														68
	69															39.94	-1.53	39.89	-20.24	51.2	-17.09														69
	70															41.38	1.19	39.05	-19.34	49.39	-15.74														70
	71															39.24	0.57	36.26	-18.21	49.65	-15.14														71
	72															39.51	-0.51	40.14	-18.38	51.25	-15.96														72
	73															41.38	-2.47	38.97	-16.85	52.47	-17.36														73
	74															45.76	-0.97	39.65	-15.94	52.33	-17.09														74
	75															46.15	-2.07	44.33	-17.44	53.96	-14.84														75
																44.5	-0.68	48.36	-20.49	51.02	-15.62
																46.66	-0.53	47.37	-23.66	48.92	-16.3
																47	-2.91	44.04	-21.65	47.56	-16.64
																47.05	-2.37	45.6	-20.18	46.56	-14.57
																45.17	-2.33	46.05	-21.35	47.06	-13.74
																44.26	-3.94	47.25	-22.75	49.33	-14.28
																45.49	-3.77	49.1	-23.73	51.72	-11.97
																49.29	-4.99	48.81	-25.14	51.08	-9.03
																50.94	-1.48	46.37	-23.88	51.86	-9.16
																50.62	-0.35	44.76	-22.1	53.28	-9.07
																53.19	0.68	42.07	-22.67	52.63	-8.68
																55.54	1.53	42.08	-21.9	56.47	-9.61
																53.02	-1.12	45.2	-22.9	60.39	-8.67
																51.14	-1.7	47.59	-21.09	62	-7.95
																53.84	-3.58	46.51	-20.43	63.04	-5.82
																56.74	-5.73	43.18	-18.97	62.08	-7.5
																56.82	-5.93	43.09	-19.23	61.5	-6.82
																56.93	-8.12	41.86	-19.19	60.58	-7.98
																59.2	-7.43	45.53	-16.52	63.5	-7.6
																61.01	-6.34	47.89	-17.34	61.65	-5.43
																62.44	-6.72	48.3	-18.88	59.64	-6.36
																61.26	-7.82	46.55	-17.47	59.6	-5.85
																60.67	-9.65	45.93	-16.74	57.73	-3.65
																59.87	-12.64	47.71	-17.12	57.77	-4.8
																57.81	-10.21	47.35	-17.14	60.63	-7.35
																55.44	-8.98	45.73	-18.16	61.07	-8.31
																55.73	-9.61	47.01	-18.15	62.23	-8.42
																56.73	-10.83	47.53	-18.37	61.72	-6.75
																54.65	-10.52	46.4	-18.04	62.62	-4.44
																54.95	-10.2	48.19	-16.83	61.78	-3.4
																56.52	-9.63	49.43	-16.87	63.33	-2.47
																57.29	-7.63	51.79	-18	64.9	-2.69
																59.01	-7.9	50.08	-16.96	65.86	-1.36
																58.66	-8.22	47.34	-16.1	63.35	0.13
																59.27	-8.09	49.08	-14.73	61.95	1.51
																59.43	-7.98	50.42	-15.43	60.38	1.09
																59.89	-6.44	49.9	-14.4	58.82	3.58
																60.64	-5.27	48.27	-16.42	57.44	3.04
																63.76	-5.49	49.84	-16.87	56.98	3.63
																64.67	-3.41	49.88	-16.24	57.46	2
																64.06	-2.47	52.59	-16.26	54.59	2.17
																64.05	-5.26	51.55	-15.52	53.12	0.56
																64.69	-5.87	49.22	-14.66	52.2	-1.22
																65.81	-9.36	47.86	-14.94	52.94	-3.2
																70.87	-9.2	47.38	-14.13	55.27	-3.62
																72.03	-9.48	47.59	-14.26	54.29	-4.97
																72.36	-8.32	47.65	-13.79	53.4	-5.17
																75.82	-6.36	45.8	-14.28	54.31	-5.08
																75.84	-5.36	43.62	-13.84	56.86	-7.38
																76.37	-4.74	43.14	-12.04	60.49	-8.69
																74.22	-3.36	44.41	-10.97	60.1	-9.78
																75.51	-4.18	46.71	-12.29	60.11	-12.43
																76.2	-4.56	48.63	-12.4	59.48	-12.29
																73.51	-5.42	50.51	-9.59	62.18	-11.43
																71.72	-6.57	49.8	-9.33	63.13	-12.7
																72.14	-6.49	49.56	-7.95	65.31	-12.76
																73.44	-7.78	49.73	-6.24	68.24	-12.17
																71.83	-6.7	49.69	-3.82	72.01	-11.42
																71.4	-6.18	50.12	-5.21	74.19	-13.49
																73.23	-4.19	50.67	-5.05	75.6	-12.24
																71.48	-4.46	53.09	-5.99	80.13	-8.62
																73.97	-4.94	55.46	-5.06	79.42	-6.94
																74.78	-5.03	56.69	-5.56	79.08	-7.13
																76.28	-5.3	56.49	-4.99	79.77	-9.05
																78.94	-3.65	57.44	-4.25	75.41	-7.82
																80.58	-1.79	57.48	-6.63	74.18	-6.73
																83.89	-2.41	55.83	-6.49	70.71	-4.32
																81.86	-3.25	53.79	-4.96	69.86	-3.55
																83.84	-4.33	55.07	-7.04	68.64	-1.18
																82.47	-5.3	60.16	-7.65	67.22	0.73
																83.92	-6.88	61	-6.62	67.45	0.18
																83.47	-6.55	62	-5.45	67.29	-1.5
																80.53	-5.28	63.59	-6.63	67.32	-3.12
																80.99	-3.94	60.03	-6.68	67.52	-4.91
																82.32	-5.6	57.04	-5.42	68.17	-6.4
																83.28	-6.14	58.68	-6.18	70.9	-5.88
																81.92	-7.11	59.17	-3.19	71.06	-5.61
																80.65	-6.74	60.42	-5.05	69.41	-4.96
																79.72	-5.96	59.84	-3.87	69.59	-5.38
																81.71	-5.74	57.93	-3.45	68.04	-6.02
																82.22	-6.01	59.8	-4.2	70.18	-6.47
																85.11	-7.19	60.17	-3.89	69.49	-3.72
																87.01	-7.79	62.64	-3.54	72.07	-3.03
																88.24	-9.92	64.53	-3.74	72.66	-2.67
																88.06	-9.3	64.61	-4.75	72.82	-2.05
																88.24	-9.55	66.56	-3.22	77.39	-2.04
																87.34	-9.29	66.06	-3.77	81.23	-2.48
																89.14	-6.98	65.83	-1.45	84.24	-3.13
																90	-6.45	68.46	-1.5	86.51	-1.42
																91.61	-6.65	66.97	0.51	88.42	-3.66
																91.57	-3.92	67.31	0.3	89.49	-4.39
																88.69	-5.11	67.96	-0.26	90.42	-5.59
																87.91	-5.2	72.13	1.6	89.76	-4.58
																87.56	-7.94	73.59	0.74	90.58	-5.03
																89.84	-6.78	72.37	1.46	93.62	-6.81
																89.99	-7.7	71	2.2	95.69	-7.62
																89.86	-7.93	73.5	2.19	95.24	-7.55
																89.61	-6.42	73.53	1.64	94.3	-9.62
																88.37	-10.22	73.71	2.32	92.98	-8.69
																88.77	-8.38	77.6	3.36	89	-6.39
																90.58	-9.94	78.95	4.52	87.2	-5.78
																91.29	-8.05	78.88	5.29	87.45	-6.49
																87.56	-6.8	77.77	5.94	87.25	-4.29
																85.46	-7.42	79	3.39	86.99	-5.05
																85.12	-6.21	77.27	3.37	88.76	-6.23
																84.46	-4.27	77.23	1.78	87.64	-6.06
																84.95	-1.4	78.42	1.51	86.09	-6.86
																87.51	-2.48	79.54	0.24	88	-8.42
																90.77	-2.24	80.55	-0.69	85.99	-8.22
																89.8	-1.68	80.57	-0.61	86.79	-6.66
																87.57	-1.34	78.64	0.05	86.07	-6.65
																81.68	0	78.02	1.53	86.61	-6.18
																81.87	0.05	75.75	1.79	89.94	-5
																84.25	-0.32	78.01	3.29	88.65	-3.92
																87.55	-0.94	78.7	5.69	88.66	-2.18
																88.5	-1.86	79.31	6.67	91.21	-1.33
																88.89	-3.25	77.67	6.66	93.13	-2.53
																90.05	-3.67	78.71	5.94	93.29	-1.77
																91.01	-3.45	79.04	5.85	93.92	-3.75
																92.69	-2.88	78.28	5.65	96.4	-5.29
																90.92	-2.26	74.19	7.69	93.09	-5.74
																92.61	-1.68	72.44	5.97	96.36	-4.7
																95.91	-3.68	71.73	5.56	99.51	-6.06
																98.07	-1.96	71.97	5.69	99.16	-7.63
																97.71	-2.19	74.92	2.42	98.36	-9.73
																97.26	-1.62	74.97	4.38	96.36	-8.29
																100.61	0.16	74.66	2.38	96.65	-9.29
																100.9	1.48	73.69	3.37	99.27	-11.05
																102.5	0.73	73.62	2.41	97.75	-9.8
																102.26	-0.96	74.32	2.04	95.29	-9.51
																103.85	-1.58	74.34	0.75	92.27	-10.89
																103.56	-0.89	78.2	0.42	88.34	-9.32
																104.14	0.99	84.18	-1.3	87.88	-9.16
																106.72	1.06	86.67	-1.45	91.06	-9.13
																103.91	-0.66	85.41	-1.69	91.74	-9.18
																103.79	1.21	87.62	-0.1	92.17	-7.96
																106.12	1.79	88.17	0.09	92.82	-7.56
																106.67	3.2	88.69	1.12	94.38	-5.5
																108.01	4.48	90.95	-0.36	97.49	-6.22
																108.92	5.95	91.52	-2.01	99.3	-7.8
																108.93	6.81	92.17	-3.27	98.94	-6.3
																109.97	8.1	93.39	-3.64	96.41	-5.25
																112.03	7.28	94.01	-3.42	92.65	-4.53
																114.24	5.37	95.65	-2.96	92.73	-6.44
																115.28	7.75	97.78	-1.45	89.99	-7.56
																118.51	8.16	97.84	-2.49	85.74	-5.39
																117.9	8.16	99.24	-3.16	85.19	-3.06
																116.71	10.01	98.24	-2.72	86.85	-4.08
																116.24	9.14	98.94	-2.01	89.34	-5.94
																121.53	6.43	98.12	-1.42	90.78	-4.24
																121.7	5.23	95.36	-0.31	94.15	-1.95
																121.92	3.27	96.24	-0.56	97.91	-1.38
																124.11	4.37	94.89	-2.98	101.98	0.94
																122.16	5.45	94.86	-2.06	101.24	4.11
																118.85	8.46	92.71	-4.14	103.56	4.63
																116.86	8.73	93.54	-4.36	107.32	4.93
																119.21	10.55	94.53	-5.29	107.41	4.41
																121.83	8.12	93.5	-7.04	110.83	4.68
																122.45	6.86	91.82	-6.84	113.66	3.77
																119.72	6.71	92.7	-7.46	115.34	3.27
																119.13	6.07	95.21	-7.95	114.66	0.27
																120.67	7.06	93.29	-5.06	114.5	-0.45
																122.13	8.77	95.34	-6.25	111.7	-0.22
																122.34	8.11	96.76	-8.22	112.19	2.44
																124.24	9.98	98.59	-6.86	111.64	4.55
																125.93	9.23	100.86	-5.01	111.87	4.42
																126.31	9.45	101.75	-5.24	110.79	3.65
																126.26	11.15	103.8	-5.06	110.87	5.31
																125.69	12.27	104.38	-3.81	112.61	4.69
																125.93	11.4	102.66	-1.11	113.42	1.99
																128.57	11.63	102.75	0.74	111.47	3.48
																125.76	14.92	104.05	2.57	111.76	2.03
																124.07	14.51	102.82	1.23	112.86	4.75
																123.46	14.82	101.12	-1.25	112.9	6.31
																123.58	15.93	102.02	-1.07	115.01	6.15
																121.57	15.16	105.6	-1.38	115.62	7.96
																123.89	13.8	108.65	-4.29	115.37	10.16
																123.19	10.95	108.75	-4.08	117.03	8.82
																126.06	9.76	109.99	-4.25	115.07	9.63
																127.82	11.9	109.61	-0.69	116.08	8.91
																128.31	12.43	111.29	-2	116.77	7.92
																127.31	13.05	112.6	-0.13	114.53	9.99
																126.86	12.62	111.37	0.02	116.36	10.11
																126.72	14.3	110.3	-1.99	115.9	8.84
																127.92	13.88	107.66	-0.97	115.2	8.2
																131.88	13.09	107.61	-2.7	115.58	7.18
																139.27	12.03	105.31	-1.95	114.74	7.74
																137.23	13	104.06	-2.73	114.63	10.08
																137.07	14.29	103.84	-2.04	115.61	8.62
																135.49	13.84	104.7	-0.54	112.47	7.53
																135.24	14.41	104.05	0.09	110.35	9.39
																136.53	15.26	102.36	1.72	109.63	9.01
																135.83	14.79	103.98	0.05	109.71	7.88
																136.63	14.84	102.51	-0.52	109.41	8.39
																138.39	15.79	102.53	0.67	113	8.44
																139.93	15.28	105.71	0.64	113.84	7.28
																140.64	16.76	106.96	0.94	113.53	7.09
																141.47	16.82	107.46	2.11	115.7	8.09
																140.82	15.73	110.54	-1.26	114.79	6.59
																138.82	15.6	111.74	0.03	117.1	5.45
																137.7	18.24	109.76	0.03	116	6.47
																134.95	17.64	108.71	2.71	113.5	7.99
																134.58	18.91	108.41	4.29	112	6.39
																132.43	19.61	108.27	5.63	110.35	6.71
																135.07	19.36	108.74	7.07	108.71	6.76
																139.45	18.7	107.82	5.14	111.28	4.73
																139.4	19.16	110.62	3.9	112.46	4.07
																139.65	18.73	109.82	0.88	111.59	5.32
																139.68	19.31	108.1	-0.92	110.91	5.46
																139.56	20.56	110.27	-0.07	108.54	3.44
																141.23	21.81	112.02	-3.24	105.35	1.45
																139.02	23.78	112.5	-4.16	104.62	2.01
																135.33	26.58	114.5	-3.96	106.59	0.83
																135.25	26.97	114.79	-2.7	103.92	0.53
																134.14	27.83	113.95	-1.87	103.62	0.62
																133.71	28.48	111.5	-0.93	104.47	-0.12
																131.17	29.94	109.52	0.83	105.1	0.26
																130.99	28.48	108.31	2.88	103.27	-0.44
																130.84	28.19	109.21	0.66	104.28	-0.65
																130.34	27.72	108.37	-1.26	105.83	-2.03
																131.28	25.5	104.55	-0.64	107.47	-1.48
																129.11	23.57	105.1	-1.98	109.25	-0.06
																124.41	24.72	106.37	-3.33	111.4	0.88
																125.17	24.98	108.15	-2.96	112.71	-0.44
																126.95	23.81	109.27	-3.84	112.59	0.44
																126.44	22.6	109.43	-3.02	112.44	2.18
																125.01	20.54	110.54	-1.99	111.68	1.5
																123.53	21.35	109.6	-1.17	111.72	-0.5
																122.41	22.83	110.9	-0.6	112.86	-0.72
																121.08	23.24	110.87	1.11	113.26	-2.02
																119.61	24.1	111.69	0.98	113.9	-1.03
																120.39	22.49	114.78	-0.92	112.16	-0.63
																120.53	21.73	114.93	-0.19	111.72	-0.06
																124.69	21.96	114.93	0.65	112.15	-2.46
																126.76	20.18	113.94	0.85	112.52	-1.87
																128.34	20.84	114.02	-0.72	112.88	0.65
																130.94	21.21	117.25	-1.93	115.08	0.04
																134.07	22.59	120.68	-2.03	115.39	-0.79
																136.09	22.66	120.84	-1.52	115.7	0.85
																139.91	23.5	117.31	-3.04	118.44	1.7
																140.93	24.45	115.27	-0.31	117.25	0.89
																139.95	25.04	112.44	-0.68	119.42	-1.29
																144.15	24.25	110.65	1.75	120.11	0.39
																143.65	24.76	112.72	4.73	119.9	-0.43
																140.9	26.28	112.36	3.93	120.15	1.52
																142.98	28.21	110.48	2.59	123.76	2.53
																143.48	28.96	111.96	3.67	124.27	3.24
																143.32	30.66	111.93	4.93	127.76	3.35
																141.39	32.38	114.07	5.5	127.43	4.34
																142.81	33.35	117.07	3.54	130.75	4.5
																143.47	35.17	118.94	1.74	129.65	4.89
																146.11	34.34	115.29	2.15	130.17	3.04
																145.79	34.5	117	1.24	129.75	1.04
																145.59	33.55	117.75	0.03	133.41	1.69
																144.11	32.18	117.08	0.09	131.97	2.1
																143.43	31.12	115.01	0.02	132.05	1.55
																144.39	32.54	115.26	-2.14	133.23	-0.02
																147.91	32.14	114.01	-1.76	133.82	-0.59
																147.62	33.64	113.89	-1.46	134.55	0.42
																149.28	33.67	111.15	-2.32	135.99	-0.76
																147.46	33.6	112.46	-3.66	135.72	0.87
																147.16	34.76	112.22	-2.76	134.21	2.45
																146.67	32.92	116.6	-2.74	133.45	2.6
																145.63	34.02	117.64	-2.84	134.66	2.17
																142.32	31.7	118.41	-3.13	138.98	1.35
																144.65	33.93	119.12	-3.05	140.4	1.48
																148.88	34.71	118.17	-4.52	138.99	2.78
																149.78	34.62	116.5	-5.73	139.41	2.2
																149.77	34.24	117.2	-5.47	139.15	1.46
																150.04	31.73	114.76	-3.37	138.2	0.67
																146.42	30.86	114.07	-3.62	140.32	1.84
																146.51	29.95	113.85	-3.32	143.32	-0.17
																145.94	31.42	114.48	-2.3	148.45	0.44
																146.49	29.98	116.98	-1.32	150.83	0.36
																149.14	30.22	116.18	-0.88	153.62	1.88
																152.05	30.16	115.11	0.25	154.82	0.83
																153.15	29.48	118.83	1.09	153.84	1.09
																154.76	29.79	122.49	2.73	154	2.59
																154.92	26.26	119.95	1.65	155.11	3.77
																155.15	26.16	118.24	1.54	154.14	6.33
																155.96	25.72	118.3	-0.78	154.03	5.37
																156.1	26.1	117.99	-1	152.63	6.76
																153.67	27.03	119.16	-2.07	153.57	8.34
																155.49	29.29	115.94	0.36	151.48	7.52
																155.54	29.34	116.55	0.28	148.82	10.38
																154.19	28.04	116.06	0.93	149.94	9.51
																152.99	26.38	116.31	1.41	151.85	8.5
																155.05	24.86	118.07	1.01	150.51	8.03
																156.4	25.42	121.86	1.96	151.23	8.73
																158.89	26.05	122.52	0.73	155.63	6.1
																158.84	26.41	122.28	0.93	156.26	5.21
																159.2	25.81	123.27	1.97	160.17	5.52
																158.7	26.15	122.25	4.09	159.59	3.23
																157.27	25.54	122.06	5.02	157.61	0.24
																159.46	24.52	122.4	4.18	156.64	-0.03
																162.68	23.69	123.27	3.79	156.18	-0.12
																162.53	24.03	126.5	3.77	156.05	-1.02
																163.85	25.06	128.31	3.44	157.17	-2.09
																165.3	24.66	128.69	4.51	161.91	-2.05
																164.88	24.1	127.86	4.46	161.74	-1.69
																162.42	26.38	127.9	7.05	160.53	-0.7
																163.46	28.28	127.37	9.7	163.5	-0.57
																163.76	28.93	127.83	11.06	161.69	0.48
																165.56	26.22	127.02	10.88	161.16	0.99
																168.5	23	128.45	8.7	160.86	1.05
																169.74	23.6	129.26	9.08	158.97	0.8
																171.63	23.21	128.74	8.76	158.78	0.13
																171.4	23.81	132.62	7.24	159.84	-0.57
																170.57	25.96	132.66	7.87	160.12	-0.92
																175.23	24.72	133.6	7.15	162.19	0.43
																175.82	25.56	134.53	7.64	160.37	3.62
																177.48	24.97	136.7	6.07	158.44	5.45
																177.35	25.13	138.64	4.14	160.06	7.08
																177.01	26.43	141.63	2.35	165.55	8.14
																177.44	25.15	144.15	3.41	166.96	5.87
																177.08	26.28	142.79	4.84	167.4	6.35
																178.87	25.1	142.17	5.79	169.85	7.37
																179.18	25.12	145.17	5.84	171.08	7.68
																178.41	26.3	147.66	4.81	170.31	6.66
																177.72	25.96	145.74	4.36	169.04	7.39
																174.36	26.46	145.62	3.34	171.15	3.55
																173.86	27.91	146.73	2.72	167.63	2.49
																176.63	28.58	146.64	3.68	167.67	2.12
																178.71	29.24	148.49	2.75	168.73	0.59
																177.39	29.95	149.02	2.43	171.34	-2.73
																172.76	30.44	148.46	2.34	172.64	-2.49
																172.31	28.35	147.52	3.12	171.41	0.45
																172.28	28.47	145.57	5.51	172.78	0.47
																172.08	28.25	145.47	4.95	171.83	-2.06
																170.46	29	147.87	3.9	167.03	-0.02
																171.01	29.82	149.75	4.84	165.44	0.7
																170.07	30.45	151.25	4.18	163.22	2.44
																172.4	27.06	152.98	5.08	162.17	2.89
																172.86	27.38	154.83	5.37	163.26	1.72
																173.21	26.17	152.99	7.12	165.36	2.89
																170.19	26.25	153.46	4.51	168.66	3.74
																170.63	26.05	155.52	4.05	168.81	5.85
																169.86	26.59	155.29	5.17	165.83	9.16
																168.52	24.88	153.36	3.46	163.13	11.79
																170.62	24.75	152.86	3.29	162.61	11.84
																172.07	26.17	154.05	3.37	164.77	12.27
																174.92	27.07	152.92	3.77	164.03	12.98
																175.67	25.9	152.4	3.8	162.67	11.8
																173.41	26.6	151.94	4.39	160.86	12.18
																171.74	26.33	150.56	5.57	162.88	13.65
																170.83	24.9	153.5	4.89	161.53	12.37
																172.05	25.25	155.3	5.58	159.58	11.14
																171.68	25.82	156.21	4.77	160.72	11.35
																171.66	26	157.87	5.16	162.87	9.92
																172.25	23.8	158.85	6.64	163.61	9.05
																171.91	22.41	160.77	4.19	163.06	8.48
																170.93	21.25	162.81	3.58	165	8.06
																172.7	20.74	163.33	4.51	167.56	6.6
																173.5	21.76	165.24	4.97	170.07	5.95
																172.01	21.83	163.67	3.89	168.63	7.18
																174.69	22.83	165.01	4.3	166.74	8
																177.14	22.97	167.64	3.44	163.85	8.2
																177.22	25.04	167.28	3.49	165.75	10.64
																175.86	24.6	165.42	2.67	165.19	11.43
																175.97	26.44	165.55	5.27	166.39	12.56
																177.22	28.05	163.43	7.28	170.48	12.23
																177.99	27.11	164.83	5.44	172.14	12.23
																178.24	27.59	162.81	4.92	168.6	14.07
																179.73	27.97	162.97	4.88	169.89	15.25
																178.91	26.19	163.51	3.91	172.79	14.44
																179.58	24.94	165.15	4.44	174.64	13.77
																178.16	26.25	165.42	2.63	174.3	14.9
																178.14	25.25	164.18	4.01	174.5	18.5
																177.93	23.86	163.75	6.03	175.7	19.48
																179.2	24.84	160.79	7.87	175.71	18.38
																177.23	24.42	159.36	5.93	175.54	17.6
																176.5	23.78	162.16	4.73	176.8	15.58
																179.65	24.63	160.11	7.36	179.54	14.76
																179.81	26.9	159.63	6.72	179.31	14.03
																182.77	25.52	159.11	5.21	181.47	15.82
																184.29	26.16	157.18	2.8	184.53	12.63
																185.78	26.37	157.48	1.81	184.94	11.57
																186.13	26.28	159.28	0.94	186.63	11.77
																187.81	24.71	161.03	-0.58	189.28	11.68
																188.61	24.46	161.36	-0.66	187.27	9.71
																190.76	25.38	163.86	-0.71	187.74	10.12
																190.3	25.01	164.3	-2.02	190.41	8.61
																191.03	25.92	164.44	-2.21	192.23	8.36
																189.43	25.58	164.67	-1.95	192.74	9.37
																190.14	26.71	165.51	-1.48	194.37	11.24
																186.3	26.98	169.17	-1.44	193.72	12.73
																187.18	26.96	169.91	0.29	194.95	13.03
																187.31	23.49	171.76	0.23	194.75	12.42
																187.91	23.06	172.02	0.09	196.46	12.09
																188.91	23.75	171.79	1.13	197.92	11.13
																191.59	22.7	172.19	-0.65	198.03	14.06
																193.63	19.22	173.01	1.22	198.68	14.34
																194.83	15.58	175.26	1.71	199.8	14.69
																195.71	16	177.74	-1.77	199.08	12.6
																196.88	15.64	175.17	-1.78	195.24	11.47
																198.44	14.97	178.39	-4.68	196.13	12.52
																197.23	15.63	180.55	-6.01	196.62	12.49
																197.55	15.53	179.66	-5.68	198.8	11.83
																197.74	15.42	179.37	-6.13	203.88	12.01
																198.38	14.35	178.42	-5.77	206.92	13.48
																201.52	15.1	179.78	-6.72	207.88	15.24
																207.42	12.72	181.58	-9.83	206.32	16.48
																209.83	13.2	181.41	-7.49	206.9	16.94
																208.5	14.62	179.98	-7.68	208.09	16.98
																207.04	13.44	178.31	-8.29	207.49	16.58
																209.85	12.11	178.28	-8.35	208.05	14.78
																211.2	13.5	179.78	-10.87	206.4	13.89
																209.4	14.3	179.94	-11.37	205	13.8
																207.82	14.89	180.13	-13.73	203.8	14.81
																209.81	14.42	180.95	-14.28	205.92	13.02
																211.69	12.85	183.87	-14.07	208.21	13.55
																211.65	14.68	182.23	-14.06	209.61	13.26
																213.72	14.64	182.36	-12.78	206.19	13.36
																212.51	15.96	182.07	-10.78	207.78	10.88
																212.65	16.43	184.11	-9.12	209.4	8.13
																212.77	15.61	183.11	-9.05	211.41	7.12
																213.47	18.95	183.58	-10.8	215.74	7.39
																214.38	17.73	183.38	-9.09	216.56	9.18
																213.32	19.18	186.13	-9.41	217.65	9.63
																213.82	22.54	184.08	-10.21	219.4	8.89
																219.04	20.71	183.54	-9.55	220.46	8.42
																219.75	20.83	183.89	-10.17	222.33	9.33
																217.51	19.64	184.04	-10.22	223.45	10.93
																218.68	18.75	186.55	-11.03	224.33	10.09
																221.48	17.54	187.86	-8.75	223.62	10.7
																224.12	15.26	184.81	-6.55	223.23	11.3
																223.23	15.22	183.82	-6.66	221.98	12.6
																224.08	13.58	184.15	-7.84	224.04	13.34
																223.83	13.25	184.95	-8.35	226.62	13.29
																222.2	14.43	187.16	-6.13	227.85	12.02
																223.62	13.6	188.13	-5.78	227.46	13.96
																223.62	15.03	190.14	-5.67	228.91	12
																222.94	14.66	193.13	-6.87	228.99	11.82
																219.2	14.33	193.03	-3.83	227.36	9.68
																216.82	12.73	197.28	-5.37	225.84	10.31
																218.11	12.87	196.99	-8.02	227.32	9.19
																217.99	14.57	198.42	-7.05	226.51	10.88
																217.54	14.77	200.72	-5.43	225.35	9.93
																218.01	16.15	201.98	-3.26	226.56	11.13
																222.84	15.59	203.55	-2.91	224.11	11.61
																224.86	16.29	204.1	-1.8	224.92	9.59
																227.93	14.98	207.05	-2.72	227.76	10.21
																230.81	13.93	208.46	-3.21	230.06	10.52
																231.18	14.13	211.45	-2.65	232.88	12.1
																228.03	14.4	211.49	-2.62	235.59	11.24
																228.97	15.43	213.88	-1.02	234.47	11.4
																233.2	14.93	217.27	-1.56	235.76	10.81
																235.15	14.56	217.16	-1.16	236.55	11.34
																237.37	9.44	218.99	-2.05	236.87	13.35
																236.49	9.22	217.55	-1.83	240.62	13.86
																236.86	10.9	220.72	-1.42	241.19	14.79
																237.76	11.75	223.79	-1.56	241.15	15.46
																237.5	10.04	224.42	-2.51	244.13	16.51
																237.58	10.13	224.2	-1.41	246.55	19.19
																238.78	10.61	223.27	0.05	246.71	22.08
																240.6	10.22	221.47	1.06	247.53	20.63
																240.6	10.19	220.91	2.07	246.69	20.06
																241.38	11.12	224.84	0.61	244.66	19.89
																243.27	9.04	225.79	-1.72	242.46	19.04
																241.21	7.8	224.53	-2.07	244.33	17.85
																243.43	6.91	223.84	-3.14	245.72	16.43
																244.5	6.87	224.26	-3.46	245.09	15.46
																247.3	5.59	222.57	-0.96	245.84	15.62
																246.73	8.73	224.14	1.33	244.89	17.69
																248.1	8.8	226.29	-0.19	244.37	16.7
																249.8	9.79	228.51	-0.54	244.83	16.35
																249.41	12.64	232.46	-3.49	244.95	16.11
																247.28	13.68	233.31	-5.44	243.85	16.18
																247.72	14.5	235.26	-9	247.65	18.87
																249.54	13.81	235.3	-9.75	252.81	17.78
																252.26	13.38	234.98	-8.59	255.16	15.41
																254.08	13.23	233.5	-10.44	258.02	14.13
																254.05	13.41	230.31	-8.6	259.02	14.68
																256.96	15.73	229.05	-9.37	261.54	15.05
																257.84	16.64	228.74	-8.26	260.89	15.6
																261.27	16.14	229.22	-6.36	258.42	17.91
																263.73	14.31	230.67	-5.14	256.55	16.62
																265.54	13.44	232.97	-8.04	256.58	14.72
																266.34	12.31	234.73	-8.9	257.82	13.8
																266.13	11.99	236.99	-9.39	258.84	12.23
																265.97	12.45	238.09	-11.59	262.53	11.91
																267.59	14.32	242.01	-11.23	261.97	11.14
																271.13	12.64	244.15	-10.42	261.12	11.29
																273.12	12.99	247.61	-10.26	261.7	13.16
																270.41	13.97	249.63	-7.53	262.28	12.49
																270.6	15.01	247.16	-6.97	261.19	13.19
																271.93	16.93	246.01	-5.91	260.65	13.51
																270.22	18.52	246.29	-7.94	259.95	13.77
																271.24	17.03	247.6	-6.63	261.73	12.75
																273.3	14.55	246.58	-7.31	262.35	11.99
																267.72	13.85	247.27	-7.52	260.67	12.53
																266.41	12.84	247.25	-7.9	260.05	14
																267.75	15.06	248.51	-6.61	261.58	13.54
																268	17.05	247.57	-8.42	262.93	14.91
																266.74	18.31	249.11	-7.42	263.17	12.64
																265.99	17.42	249.54	-7.19	267.08	13.06
																266.56	18.16	251.48	-6.68	272.58	13.72
																266.56	16.27	252.99	-7.01	273.64	14.41
																265.02	18.21	254.28	-9.04	273.41	11.51
																267.36	16.62	256.09	-10.86	272.1	12.01
																267.29	15.8	256.31	-10.78	273.11	12.42
																265.87	18.97	258.51	-10.73	272.84	11.53
																266.67	19.08	257.85	-10.02	272.67	12.92
																270.69	18.51	259.38	-8.91	272.31	11.75
																273.52	17.22	257.14	-6.52	272.17	11.4
																274.58	17.37	257.11	-7.08	269.52	12.05
																276.16	16.59	257.81	-7.97	270.36	11.06
																279.28	15.07	257.77	-7.33	269.6	10.97
																281.93	14.1	256.83	-7.35	271.12	13.54
																284.82	13.51	255.68	-8.21	272.47	12.38
																286.56	10.9	256.3	-9.05	272.14	10.92
																288.15	10.74	256.13	-6.45	272.18	12.84
																284.49	10.65	258.51	-6.24	273.41	11.96
																283.81	9.91	260.15	-6.57	274.36	10.06
																279.4	11.72	260.19	-9.03	274.44	10.45
																280.96	15.09	260.74	-10.38	275.9	11.15
																279.61	16.55	261.51	-8.52	274.72	10.31
																278.07	17.46	261.44	-6.21	273.57	11.34
																277.22	18.45	263.14	-5.85	273.54	12.22
																279.12	16.82	264.15	-4.36	273.96	12.42
																280.51	17.18	266.02	-3	274.65	10.17
																283.64	15.86	266.88	-4.88	275	11.54
																283.81	16.45	266.4	-5.52	278.21	10.25
																282.65	16.98	266.53	-5.2	279.97	8.95
																281.32	17.97	266.93	-5.57	282.94	5.1
																281.18	17.38	266.38	-3.56	281.84	7.56
																283.01	16.96	266.76	-5.12	281.05	8.45
																278.46	18.78	268.33	-5.87	280.46	7.06
																276.52	17.44	267.65	-4.49	277.36	9.06
																278.26	14.92	267.17	-3.38	278.14	10.42
																280.22	15.17	266.21	-0.24	277.62	10.31
																281.02	15.02	268	-0.37	274.62	9.15
																281.51	16.22	267.63	-2.88	275.07	9.5
																280.01	14.42	267.75	-2.56	278.07	9.44
																281.14	12.62	266.62	-2.45	279.78	9.35
																283.26	10.89	268.05	-3.52	280.62	8.31
																284.42	8.86	269.81	-4.54	282.92	6.61
																284.24	10.66	270.08	-2.89	285.84	5.1
																284.74	11.06	268.5	-3.9	286.99	5.92
																284.32	10.43	268.67	-3.94	286.7	4.72
																283.43	11.27	269.33	-4.62	286.37	3.94
																281.58	9.97	269.54	-3.65	287.62	5.88
																281.31	8.9	269.87	-4.8	286.72	6.71
																281.83	6.97	269.35	-7.15	287.8	4.27
																281.67	6.53	270.04	-8.24	289.52	3.37
																281.76	8.03	273.15	-10.86	290.86	1.19
																283.91	6.4	273.55	-12.38	287.65	0.17
																282.79	6	273.73	-12.28	283.98	1.69
																283.46	3.82	275.67	-11.37	282.65	1.32
																285.22	5.03	278.22	-13.43	282.44	1.39
																287.57	4.64	278.92	-12.03	280.17	4.36
																289.69	2.5	281.02	-9.81	278.1	3.63
																290.75	5.15	282.07	-8.92	279.34	3.68
																291.07	6.27	282.02	-10.39	280.07	3.99
																289.57	7.08	281.61	-9.07	280.54	2.24
																288.94	7.2	280.88	-5.12	279.93	1.84
																289.01	8.39	281.23	-4.32	280.86	2.67
																289.83	7.5	280.85	-4.66	281.8	2.66
																290.6	9.38	281.67	-4.85	282.55	4.93
																290.73	7.83	281.37	-4.21	283.04	4.08
																288.51	5.54	281.65	-4.89	286.44	3.83
																287.49	5.52	283.69	-5.36	288.45	2.26
																287.69	6.34	282.17	-5.57	289.66	0.93
																289.36	7.02	283.67	-5.75	289.52	-0.2
																288.75	7.2	283.69	-5.6	290.04	1.31
																287.6	7.15	283.53	-6.5	291.04	2.66
																283.58	5.64	283.64	-7.37	295.13	2.15
																284.29	5.01	282.77	-7.38	293.28	0.67
																284.57	4	282.77	-7.91	293.39	-0.62
																286.7	5.18	278.34	-7.51	294.89	0.52
																287.97	7.73	277.75	-5.99	294.29	0.36
																289.07	7.33	281.69	-8.08	296.43	-0.59
																288.66	5.67	283.11	-9.12	295.99	-0.59
																287.46	6.04	280.7	-7.43	293.04	-2.37
																287.43	6.39	281.85	-8.45	292.9	-4.86
																287.49	6.6	283.02	-9.76	294.25	-8.52
																284.69	8.01	284.2	-9.41	293.74	-4.64
																285.34	7.36	287.45	-9.2	293.66	-6.11
																285.94	8.8	289.2	-8.66	295.4	-5.31
																285.23	8.3	287.23	-7.96	297.15	-5.52
																286.48	8.51	288.7	-7.69	297.24	-6.4
																289.54	9.03	285.76	-6.35	296.23	-6.57
																290.42	9.28	286.1	-6.32	297.47	-5.92
																294.54	9.14	289.97	-4.69	298.03	-3.67
																294.45	9.66	291.78	-5.59	298.1	-1.46
																292.78	10.69	290.26	-5.9	299.26	-1.45
																293.64	10.75	289.45	-5.71	299.45	-1.8
																296.33	9.52	289.69	-5.71	297.98	-1.31
																298.21	8.94	292.07	-6.47	298.67	-2.37
																298.6	8.97	295.13	-6.1	300.92	-2.79
																296.74	6.12	296.81	-7.79	299.29	-2.79
																296.18	6.29	295.63	-9.57	297.31	-3.58
																296.86	7.69	297.95	-9.99	295.54	-2.86
																296.92	9.9	298.51	-11.31	293.04	-1.85
																295.27	9.53	296.61	-10.92	288.92	0.14
																298.22	9.31	297.34	-9.49	286.27	0.7
																299.17	6.57	296.78	-7.94	287.26	0.83
																298.78	4.99	294.55	-7.67	290.12	1.64
																299.04	4.11	296.78	-8.33	291.03	-0.55
																299.08	2.7	298.47	-9	291.68	-0.59
																299.75	2.26	298.25	-9.36	293.49	1
																298.65	2.25	296.27	-9.42	294.56	1.4
																298.28	0.93	298.43	-10.3	293.18	4.61
																297.74	0.88	300.67	-9.98	291.97	4.43
																299.11	1.97	304.48	-8.77	293.1	4.48
																299.21	2.27	304.7	-9.4	292.71	3.47
																302.8	4.31	306.59	-8.35	296.53	3.29
																303.03	4.94	308.5	-7.16	293.94	2.59
																304.82	4.85	308.51	-8.49	293.11	3.3
																304.52	3.96	304.58	-10.68	292.47	1.32
																304.3	2.75	303.03	-10.07	290.99	1.06
																303.58	1.85	303.76	-9.77	292.52	0.79
																302.48	2.72	305.54	-8.87	294.83	0.98
																301.68	2.38	304.14	-7.67	296.55	0.63
																301.8	1.12	303.52	-7.47	299.97	0.21
																301.88	2.99	304.37	-8.84	303	1.8
																300.46	3.25	303.37	-8.16	302.46	0.28
																299.94	4.99	302.04	-8.53	299.83	0.76
																298.82	5.49	302.76	-9.33	298.22	3.81
																300.18	4.49	303.39	-10.2	296.28	5.67
																300.55	1.84	308.64	-11.97	298.27	6.5
																301.03	2.88	310.1	-11.24	300.23	3.32
																304.67	2.86	309.57	-11.27	301.82	1
																307.05	4.33	308.65	-10.61	301.99	1.09
																307.34	4.97	308.5	-10.76	301.65	-1.35
																305.03	4.39	306.25	-7.62	304.62	-0.19
																304.79	3.81	302.22	-6.66	306.4	-1.98
																304.39	1.86	304.78	-5.63	308.01	-4.19
																305.25	2.63	306.86	-4.57	306.62	-5.98
																304.81	3.87	310.65	-6.93	306.45	-7.36
																304.39	1.89	310.81	-7.12	306.24	-5.57
																302.75	0.15	312.9	-8.73	304.69	-4.82
																302.49	-0.3	314.42	-10.76	307.12	-4.66
																304.66	1.11	318.61	-11.31	309.62	-4.52
																306.32	1.85	316.63	-10.69	310.32	-4.56
																308.12	3.14	317.35	-11.56	311.82	-5.7
																308.82	1.2	316.65	-12.24	313.37	-6.43
																309.25	0.35	318.13	-11.85	313.08	-5.21
																308.47	1.55	319.33	-12.33	312.84	-4.02
																307.25	1.43	320.7	-13.51	312.24	-4.39
																309.26	3.08	319.95	-11.91	312.36	-1.93
																309.29	1.43	316.84	-11.51	313.52	-1.5
																312.15	0.15	318.54	-14.45	314.02	0.78
																310.71	0.03	319.18	-14.74	314.02	1.38
																311.24	1.12	318.26	-14.15	314.04	-0.23
																311.92	3.54	317.99	-12.67	312.7	-1.81
																312.55	3.54	317.98	-10.15	314.29	-4
																315.8	2.66	319.5	-8.57	315.97	-5.73
																315.22	-1.18	318.44	-10.47	315.67	-4.72
																312.22	1.47	321.57	-9.26	317.04	-3.66
																311.62	-0.03	318.7	-8.65	316.57	-3.31
																314.23	-0.52	319.74	-9.45	318.68	-2.69
																315.61	1.13	318.27	-10.92	318.76	-2.83
																315.78	0.26	319.57	-12.05	321.61	-3.26
																314.87	-0.73	317.61	-11.42	321.24	-2.85
																314.68	-0.54	317.46	-11.64	320.92	-5.23
																313.53	-0.94	317.59	-12.71	321.44	-6.51
																314.54	-0.16	314.73	-11.72	323.13	-7.36
																315.54	-0.83	315.72	-13.75	322.06	-7.47
																318.23	-1.94	315.4	-14.67	321.74	-10.01
																319.94	-1.45	316.11	-16.48	320.75	-11.02
																320.46	-1.76	315.33	-15.9	321.06	-11.31
																320.77	-2.31	317.06	-14.99	319.59	-10.65
																321.61	-4.5	316.43	-12.59	317.98	-10.8
																320.27	-5.41	317.36	-14.07	319.39	-10.64
																319.85	-4.1	317.53	-14.07	320.02	-12.44
																321.27	-6.43	315.82	-15.62	321.21	-13.12
																323.9	-9.07	315.4	-15.87	321.71	-12.24
																326.54	-11.05	314.63	-17.76	323.51	-10.68
																328.15	-10.07	316.04	-16.23	324.47	-9.59
																328.31	-9.94	318.4	-16.5	323.52	-8.18
																328.62	-11.47	316.11	-16.25	322.55	-8.14
																326.55	-9.28	318.01	-15.35	321.5	-9.11
																326.05	-11.11	320.1	-17.36	322.3	-11.71
																328.03	-11.1	322.41	-18.62	320.49	-13.05
																331.63	-10	320.42	-17.25	319.22	-14.26
																330.25	-12.05	317.75	-15.62	315.99	-14.78
																326.89	-10.18	317.18	-13.98	316.71	-15.56
																327.07	-9.46	320.5	-13.59	319.42	-15.35
																324.99	-9.77	321.68	-12.6	318.81	-14.94
																323.28	-11	321.93	-14.95	315.9	-15.26
																321.67	-13.48	323.31	-15.85	317.04	-16.37
																321.04	-12.24	323.93	-16.21	319.03	-15.69
																322.99	-10.16	324.59	-17.13	321.29	-14.9
																325.14	-9.6	325.38	-14.85	320.23	-14.55
																326.46	-8.58	326.17	-14	320.96	-13.69
																327.02	-10.37	326.11	-12.18	323.67	-12.56
																323.31	-9.82	326.88	-12.86	324.3	-11.5
																325.4	-10.3	325.48	-12.41	323.91	-9.12
																325.99	-9.55	325.49	-13.47	326.46	-10.67
																328.22	-11.18	326.29	-13.05	326.65	-11.37
																329.82	-12.22	328.18	-12.11	329.18	-14.46
																334.06	-14.91	328.12	-13.45	330.38	-14.95
																336.42	-16.53	329.24	-14.69	328.77	-15.93
																335.04	-15.89	331.73	-13.11	329.19	-13.56
																333.36	-13.87	331.73	-11.25	330.54	-14.71
																331.19	-14.99	333.24	-12.72	331.12	-13.46
																329.3	-13.39	333.49	-11.07	331.06	-14.38
																327.12	-10.79	331.51	-11.18	331.43	-15.52
																326.42	-10.18	330.69	-14.45	328.67	-14.88
																328.26	-9.86	331.57	-16.14	327.7	-13.95
																329.56	-10.13	330.02	-17.11	330.1	-13.5
																331.8	-10.53	326.1	-17.52	332.72	-14.01
																333.08	-12.18	324.07	-18.69	330.62	-14.03
																333.82	-12.93	325.23	-17.23	330.16	-12.36
																334.58	-13.64	326.22	-19.32	331.95	-14.48
																334.46	-13.11	329.54	-21.35	335.14	-14.11
																336.32	-14.35	328.34	-19.5	334.46	-14.31
																336.09	-14.75	327.69	-18.99	333.95	-13.93
																335.75	-13.81	327.17	-17.91	332.82	-14.39
																333.81	-14.59	329.81	-17.85	333.84	-13.69
																331.27	-13.44	333.12	-17.93	335.47	-13.26
																328.66	-14.02	335.46	-19.15	334.86	-15.55
																327.94	-12.72	334.77	-18.83	336.15	-18.16
																328.5	-12.21	334.49	-19.46	340.58	-18.47
																329.14	-11.61	333.78	-18.92	340.99	-17.31
																329.36	-11.28	335.85	-18.9	342.6	-16.62
																329.34	-11.17	337.06	-23.42	341.88	-18.05
																325.32	-11.31	338	-21.83	344.96	-18.38
																324.78	-11.76	338.73	-24.75	346.56	-18.71
																325.24	-12.51	341.85	-23.94	346.81	-19.09
																324.35	-11.55	340.53	-23.04	347.28	-19.71
																326.85	-11.03	337.76	-23.51	345.22	-18.73
																329.63	-10.87	336.54	-21.48	343.11	-18.22
																331.92	-10.04	338.04	-23.14	345.07	-14.6
																333.43	-7.88	340.43	-22.27	343.94	-13.93
																331.46	-7.15	339.52	-20.7	342.83	-14.3
																334.01	-8.95	338.52	-21.32	342.71	-14.21
																337.7	-8.88	338.35	-21.44	344.3	-16.07
																340.06	-8.99	338.03	-21.58	345.66	-16.4
																340.17	-7.74	334.41	-20.44	343.89	-17.15
																340.89	-7.41	333.62	-19.33	345.05	-15.8
																341.99	-8.02	332.23	-20.13	345.2	-15.87
																342.33	-7.18	334.35	-22.4	347.41	-16.35
																341.87	-9.33	334.77	-22.35	349.45	-17.94
																342.98	-11.25	335.13	-20.62	350.01	-17.31
																343.78	-10.14	334.33	-21.4	351.28	-16.18
																341.2	-6.81	333.41	-20.51	349.02	-14.64
																340.46	-7.68	331.29	-22.03	346.14	-15.84
																338.36	-9.98	332.63	-21.88	344.78	-15.03
																336.34	-11.75	333.27	-20.8	344.67	-16.77
																335.61	-11.27	333.92	-19.19	345.97	-19.08
																336.77	-10.95	333.37	-18.46	349.13	-19.67
																339.04	-10.87	334.29	-18.38	350.15	-20.76
																338.5	-8.3	334.77	-19.19	350.51	-19.32
																335.93	-6.79	335.09	-20.09	351.02	-19.97
																336.28	-7.62	338.14	-22.42	350.72	-20.47
																333.52	-8.62	336.15	-22.4	349.27	-17.05
																336.05	-10.31	337.3	-24.28	345.94	-15.64
																335.59	-9.2	337.29	-24.85	347.16	-15.86
																335.16	-10.93	336.68	-23.55	347.55	-16.54
																335.68	-10.61	334.27	-24.94	346.17	-15.29
																333.73	-11.6	334.82	-21.64	346.41	-19.36
																333.77	-11.2	336.85	-21.43	345.81	-19.5
																332.84	-12.26	335.3	-19.1	345.96	-20.17
																334.67	-12.31	334.27	-19.27	344.66	-22.01
																333.06	-12.46	337.02	-21.34	344.18	-21.24
																332.41	-13.6	336.88	-21.51	342.07	-21.16
																332.67	-14.6	336.58	-23.07	341.88	-23
																330.77	-15.23	333.56	-24.22	340.27	-23.25
																332.57	-12.92	331.34	-24.18	342.31	-22.76
																334.58	-11.01	329.8	-23.35	345.75	-23.37
																332.18	-11.35	329.6	-24.22	346.72	-20.67
																331.55	-11.88	329.15	-23.66	346.98	-19.49
																332.54	-9.6	331.77	-25.18	346.65	-19.36
																333.61	-9.38	330.89	-24.53	347.47	-20.12
																334.21	-12.19	330.39	-25.44	347.52	-19.6
																333.93	-12.55	330.75	-25.03	348.19	-18.83
																334.42	-12.74	332.79	-25.13	350.12	-18.97
																334.51	-12.55	332.33	-25.09	350.81	-17.83
																335.75	-14.7	332.92	-25.61	350.13	-17.57
																335.65	-15.65	333.69	-26.76	350.86	-17.73
																337.22	-15.66	332.19	-26.17	347.75	-17.57
																337.74	-16.41	335.28	-26.86	346.55	-16.76
																340.37	-17.17	339.3	-23.94	348.51	-18.55
																344.26	-17.31	339.1	-21.83	348.03	-17.16
																344.64	-16.5	340.97	-20.15	350.16	-20.81
																345.81	-15.93	339.55	-18.3	350.44	-21.17
																348.88	-16.08	339.45	-17.16	350.75	-21.32
																348.1	-14.89	339.27	-18.34	351.66	-19.23
																347.2	-15.26	336.01	-19.73	353.23	-18.29
																348.18	-15.22	335.34	-21.77	351.89	-17.56
																349.47	-16.45	335.59	-22.04	351.58	-15.75
																346.91	-17.53	333.17	-21.78	355	-16.8
																344.08	-17.01	332.79	-23.68	358.52	-16.95
																344.76	-16.19	335.97	-24.48	359.37	-16.09
																343.82	-16.8	339.08	-26.26	360.4	-17.09
																343.08	-18.02	338.53	-29.03	360.1	-17.56
																345.76	-16.79	338.66	-29.99	358.18	-17.11
																345.4	-18.93	336.44	-29.99	358.04	-16.59
																344.45	-19.92	333.83	-28.62	357.75	-18.24
																346.1	-20.63	334.28	-28.71	358.41	-19.27
																346.57	-19.51	337.51	-29.04	360.57	-21.51
																346.06	-18.31	340.08	-29.63	361.61	-22.27
																347.03	-16.85	341.35	-27.68	360.43	-21.97
																346.85	-16.03	340.05	-28.36	364.04	-23.33
																344.55	-14.98	341.56	-28.05	364.96	-25.48
																342.94	-15.52	339.82	-26.34	362.18	-25.17
																340.86	-16.26	339	-23.76	362.32	-26.1
																340.34	-15.42	337.92	-23.47	361.08	-28.37
																341.28	-13.15	338.08	-22.2	362.63	-28.98
																343.93	-13.28	340.27	-22.55	363.53	-27.87
																345.16	-13.13	341.19	-23.87	361.98	-27.78
																344.42	-14.05	341.84	-25.41	360.15	-25.19
																342.93	-13.83	343.66	-26.38	363.79	-24.98
																344.54	-13.52	341.63	-25.62	362.6	-22.51
																347.16	-12.5	342.71	-26.06	362.62	-24.39
																347.34	-12.94	342.82	-24.66	362.6	-22.7
																344.12	-14.11	341.63	-23.51	361.28	-20.86
																341.86	-12.43	343.27	-23.24	361.84	-22.58
																344.33	-13.34	344.09	-24.1	360.01	-23.22
																347.75	-15.47	345.71	-25.13	358.19	-25.18
																345.9	-15.38	344.59	-27.51	359.67	-25
																347.42	-14.43	342.98	-28.81	358.97	-23.92
																346.7	-12.21	338.78	-27.18	359.42	-24.84
																345.79	-13.69	337.35	-28.42	361.24	-25.56
																346.69	-15.07	340.63	-28.32	362	-25.98
																346.69	-15.83	340.62	-29.29	363.14	-25
																343.45	-14.08	340.14	-28.59	365.1	-25.27
																343.09	-14.67	343.53	-29.74	363.53	-26.94
																340.33	-14.92	343.52	-29.32	362.32	-25.16
																340.69	-13.29	343.39	-27.59	362.95	-22.08
																339.8	-14.39	344.02	-27.2	361.47	-20.64
																342.71	-16.13	344.94	-27.1	363.18	-21.43
																348.96	-18.66	346.71	-28.3	362.39	-23.07
																350.2	-18.92	346.55	-27.65	363.38	-24.17
																347.86	-21.15	344.79	-26.1	364.42	-23.12
																347.63	-19.99	345.05	-28.53	363.44	-24.21
																346.63	-20.01	346.63	-27.03	360.85	-21.36
																347.03	-19.22	346.7	-29.16	359.28	-23.14
																345.95	-18.72	346	-29.98	356.53	-20.81
																346.07	-18.03	346.57	-32.18	355.73	-21.94
																347.75	-18.23	348.03	-30.84	356.5	-22.25
																347.39	-15.41	351.2	-31.64	354.1	-22.27
																347.65	-18.01	351.03	-30.9	353.76	-22.53
																347.72	-18.32	351.27	-31.53	353.77	-22.74
																347.42	-18.58	350.14	-31.36	354.64	-25.97
																346.84	-18.95	349.13	-30.09	355.39	-25.45
																348.59	-17.02	350.94	-29.31	356.65	-22.86
																349.21	-16.19	350.39	-30.35	355.91	-23.49
																348.01	-15.15	352.71	-30.23	355.24	-22.91
																347.35	-14.2	353.86	-28.67	352.48	-23.65
																350.08	-15.17	352.53	-29.27	354.23	-25.92
																349.26	-14.63	350.66	-30.2	355.23	-26.17
																348.86	-15.52	351.58	-29.82	355.48	-25.98
																347.25	-15.09	351.25	-27.76	357.13	-25.61
																346.65	-15.28	351.45	-27.92	357.06	-26.5
																345.34	-17.76	350.91	-27.58	358.77	-27.18
																341.19	-18.14	349.96	-28.93	357.34	-24.39
																344.56	-18.35	350.54	-30.27	356.98	-24.6
																344.75	-17.64	350.97	-29.21	358.08	-26.34
																346.54	-18.98	350.43	-29.27	359.98	-26.84
																347.84	-19.37	351.13	-29.45	360.15	-27.46
																345.71	-18.11	351.29	-29.6	360.45	-25.11
																344.58	-16.45	351.59	-30.56	359.78	-22.36
																347.35	-16.88	350.14	-29.63	356.26	-21.26
																349.64	-17.96	349.96	-30.39	356.98	-23.94
																348.97	-18.01	351.83	-31.24	356.1	-22.62
																349.28	-17.51	348.28	-31.21	354.56	-20.02
																352.65	-16.92	346.85	-28.93	355.96	-23.21
																354.45	-17.77	345.32	-28.65	357.6	-23.5
																354.6	-17.75	344.76	-26.25	357.01	-23.69
																351.86	-18.1	344.09	-26.49	359.51	-27.31
																349.13	-18.06	344.17	-27.49	359.3	-29.22
																350.85	-18.03	349.59	-27.87	356.31	-30.31
																352.16	-22.38	351.75	-28.82	354.56	-29.38
																353.47	-25.1	352.09	-30.03	354.99	-29.33
																356.01	-25.85	354.48	-31.63	357.4	-27.46
																355.32	-24.59	353.53	-31.23	357.62	-28.9
																353.38	-24.29	353.21	-31.07	357.31	-27.46
																352.85	-25.25	354.28	-30.3	357.02	-27.79
																353.96	-26.64	352.13	-26.49	355.69	-26.58
																354.55	-25.12	351.73	-25.55	357.18	-25.71
																354.5	-23.11	354.8	-28.12	355.93	-23.99
																357	-23.52	356.85	-29.61	356.73	-22.55
																356.87	-21.81	354.5	-30.48	355.93	-23.51
																354.9	-19.03	354.02	-30.1	354.44	-21.94
																353.54	-17.44	357.09	-31.35	355.97	-23.52
																354.77	-15.71	355.72	-29.63	357.51	-21.59
																354.92	-16.62	354.35	-29.41	359.91	-24.7
																357.1	-18.61	354.23	-30.38	360.06	-25.57
																358.07	-18.59	353.91	-30.25	361	-24.94
																359.75	-19.72	354.53	-26.74	359.85	-25.86
																361.8	-21.42	356.64	-27.26	359.45	-26.78
																359.77	-20.94	358.5	-27.65	361.18	-25.47
																358.44	-21.56	360.13	-28.73	359.75	-23.07
																359.59	-20	360.9	-29.17	361.3	-21.05
																360.39	-22.13	357.86	-28.65	362.69	-21.78
																360.73	-20.43	357.79	-28.04	362.87	-21.3
																359.93	-19.4	355.53	-27.92	359.3	-22.75
																360.42	-21.68	355.6	-25.29	359.45	-22.76
																359.77	-23.33	355.27	-24.82	359.54	-23.14
																357.74	-24.15	356.57	-25.31	360.06	-24.46
																357.15	-24.63	355.96	-25.55	360.14	-24.97
																355.91	-23.4	358.29	-28.1	362.23	-24.39
																356.3	-23.69	356.82	-26.37	362.48	-24.37
																356.66	-24.38	358.14	-27.59	363.82	-24.24
																361.06	-25.1	359.2	-27.56	363.53	-24.86
																360.34	-23.75	358.41	-26.97	365.83	-24.55
																359.53	-22.06	357.55	-27.63	367.65	-26.78
																358.23	-21.62	356.55	-24.81	366.83	-26.18
																361.14	-21.72	359.53	-23.71	366.16	-27.58
																361.49	-20.75	357.13	-23.49	365.55	-29.69
																362.48	-20.79	355.6	-24.6	368.46	-29.49
																362.37	-20.17	356.81	-23.36	366.42	-28.79
																365.71	-21.35	359.07	-22.77	366.27	-29.18
																364.3	-19.91	359.93	-24.2	366.18	-28.5
																363.9	-19.89	360.96	-24.42	367.77	-26.92
																362.03	-19.12	362.07	-26.57	370.08	-29.56
																363.65	-19.16	358.67	-26.85	368.01	-27.41
																361.31	-18.58	360.08	-25.67	370.9	-28.88
																359.67	-19.14	360.22	-26	370.34	-27.38
																360.19	-21.45	361.89	-24.19	368.98	-27.71
																360.22	-24.02	361.34	-22.63	366.81	-24.88
																360.59	-22.73	360.41	-23.94	366.19	-25.45
																361.36	-22.56	361.5	-26.63	365.42	-25.01
																361.99	-21.04	362.39	-27.17	368.17	-24.08
																362.59	-22.51	362.4	-26.11	367.82	-25.44
																362.12	-23.34	360.73	-26.46	370.15	-28.19
																362.33	-22.31	360.41	-25.82	372.26	-27.35
																364.74	-22.44	359.09	-23.35	372.78	-28.77
																365.18	-20.15	360.23	-27.15	370.65	-28.91
																364.74	-20.07	361.78	-27.1	368.39	-26.48
																367.23	-22.13	359.64	-27.83	367.73	-27.26
																368.05	-24.65	361.78	-27.77	366.82	-26.57
																368.88	-25.38	361.17	-26.91	364.58	-26.73
[truncated: 8 more columns]

## Sheet: Figure6a
	DNAPKcs PC space with eBDIMS2 transitions																																							RMSD evolutions from intermediates
		Experimental ensemble		eBDIMS2 (6xr8-7tpr)		eBDIMS2 (7tpr-6xr8)		eBDIMS2 (6xr8-8cy6)		eBDIMS2 (8cy6-6xr8)		eBDIMS2 (6xr8-7a94)		eBDIMS2 (7a94-6xr8)		eBDIMS2 (7tpr-8cy6)		eBDIMS2 (8cy6-7tpr)		eBDIMS2 (7tpr-7a94)		eBDIMS2 (7a94-7tpr)		eBDIMS2 (8cy6-7a94)		eBDIMS2 (7a94-8cy6)			PC1 var (%)	70.92										Transition percentage	6xr8-7a94 from 7krs	Transition percentage	7a94-6xr8 from 7krs
	Conformation	PC1 score	PC2 score	PC1 score	PC2 score	PC1 score	PC2 score	PC1 score	PC2 score	PC1 score	PC2 score	PC1 score	PC2 score	PC1 score	PC2 score	PC1 score	PC2 score	PC1 score	PC2 score	PC1 score	PC2 score	PC1 score	PC2 score	PC1 score	PC2 score	PC1 score	PC2 score		PC2 var (%)	13.6										0	4.07	0	6.19
	1	0	0	-5.21	4.1	-492.12	309.37	-6.35	0.24	-1177.71	56.89	-4.8	-4.46	-316.46	-297.47	-507.66	313.23	-1178.39	59.78	-495.58	307.46	-323.1	-295.62	-1178.08	51.95	-329.65	-301.81													1.81818	4.01	2.04082	6.04
	2	-11.37	-5.22	-10.56	6.75	-483.84	304.73	-13.89	-0.24	-1168.07	57.19	-8.32	-10.38	-311.05	-291.29	-516.15	310.59	-1169.15	64.39	-491.88	298.83	-324.16	-286.79	-1168.03	47.98	-337.64	-298.55													3.63636	3.94	4.08163	5.89
	3	-15.31	-6.27	-16.81	10.29	-476.68	299.62	-20.59	-0.26	-1158.14	56.61	-13.51	-15.72	-305.48	-285.09	-524.64	307.67	-1159.75	68.2	-488.9	291.21	-325.08	-278.46	-1158.6	45.04	-345.57	-296.44													5.45455	3.89	6.12245	5.73
	4	-322.2	-303.89	-22.35	14.72	-469.1	295.01	-27.91	0.02	-1148.06	56.15	-17.71	-20.89	-299.58	-278.36	-532.75	304.51	-1150.59	71.96	-485.74	283.13	-326.63	-270.24	-1149.04	40.79	-353.25	-293.76													7.27273	3.85	8.16327	5.58
	5	-270.24	-267.6	-28	18.25	-461.62	290.14	-35.06	-0.09	-1137.77	55.21	-21.3	-26.21	-293.74	-272.08	-540.83	301.81	-1141.61	75.47	-482.76	274.55	-328.35	-261.58	-1139.79	36.92	-360.51	-291.73													9.09091	3.8	10.2041	5.43
	6	-244.88	-262.21	-33.38	22.41	-455	285.02	-42.22	-0.04	-1127.14	55.94	-26.67	-31.27	-287.37	-266.45	-549.8	299.05	-1132.88	80.11	-479.54	265.45	-329.18	-253.45	-1130.68	32.85	-367.56	-289.56													10.9091	3.75	12.2449	5.29
	7	-3.27	-1.47	-38.92	26.22	-447.37	279.87	-49.9	-0.32	-1117.19	56.1	-31.86	-35.63	-281	-260.03	-557.85	296.06	-1123.52	84.87	-476.38	257.15	-330.87	-245.98	-1121.31	28.78	-376.18	-287.28													12.7273	3.72	14.2857	5.14
	8	-3.27	-1.47	-45.11	29.79	-440.79	274.62	-57.39	-0.25	-1107.06	55.62	-36.28	-41.7	-274.42	-253.74	-566.59	293.27	-1114.44	88.66	-473.77	248.73	-332.19	-237.65	-1111.35	24.6	-383.13	-284.23													14.5455	3.7	16.3265	5
	9	-72.04	0.85	-51.08	34.45	-434.17	269.3	-65.12	-0.62	-1097.25	55.38	-41.54	-47.31	-268.23	-247.94	-574	289.52	-1105.36	92.43	-470.92	240.55	-334.56	-229.45	-1101.79	21.14	-390.49	-282.27													16.3636	3.69	18.3673	4.86
	10	-9.51	-4.21	-56.8	38.97	-427.23	263.47	-73.07	-0.24	-1087.22	54.69	-45.91	-53.37	-262.75	-240.94	-582.98	286.75	-1095.84	95.92	-468.24	232.38	-335.52	-220.52	-1092.51	17.41	-399.12	-278.89													18.1818	3.7	20.4082	4.73
	11	-2.7	-1.96	-63.69	44.43	-419.38	258.8	-81.17	-0.11	-1076.83	55.89	-50.37	-58.62	-256.38	-234.83	-591.71	283.69	-1086.96	100.29	-465.32	224.57	-336.62	-211.86	-1083.17	13.27	-407.71	-275.96													20	3.71	22.449	4.59
	12	-61.51	0.63	-70.21	48.73	-411.38	254.16	-88.05	-0.72	-1066.93	55.7	-55.62	-63.84	-249.59	-228.98	-600.18	280.57	-1077.94	104.7	-462.64	216.03	-338.28	-202.77	-1074.11	8.97	-415.53	-273.4													21.8182	3.72	24.4898	4.46
	13	-1187.71	55.55	-77.41	52.87	-403.28	249.01	-95.66	0.1	-1056.95	55.16	-61.39	-68.73	-243.43	-222.55	-609.19	277.82	-1069.04	109.69	-460.25	206.66	-339.89	-194.13	-1064.68	5.16	-423.45	-270.54													23.6364	3.73	26.5306	4.34
	14	-865.18	8.73	-83.58	57.23	-395.57	243.89	-103.45	0.31	-1047.29	55.45	-67.22	-74.24	-237.03	-215.88	-617.03	273.79	-1059.84	113.28	-457.69	198.42	-340.47	-185.26	-1055.36	1.56	-431.05	-266.96													25.4545	3.77	28.5714	4.23
	15	-726.5	-24.6	-89.5	61.5	-387.44	239.37	-110.94	0.72	-1037.42	55.89	-72.75	-80.25	-231.39	-209.19	-625.26	271.1	-1050.85	116.93	-455.54	189.51	-342.73	-176.49	-1046.39	-2.83	-439.17	-263.73													27.2727	3.8	30.6122	4.13
	16	-7.42	-4.31	-95.13	65.92	-379.39	233.52	-118.11	-0.11	-1027.55	55.11	-78.2	-86.46	-225.12	-202.41	-633.64	268.08	-1042.29	121.85	-454.01	180.93	-344.41	-168.45	-1037.08	-6.62	-447.82	-260.4													29.0909	3.86	32.6531	4.03
	17	-69.82	1.31	-101.97	69.69	-371.46	228.67	-125.63	-0.31	-1018.06	54.6	-84.43	-92.53	-219.17	-196.14	-642.18	264.61	-1033.53	126.55	-452.48	172.58	-345.05	-159.85	-1028	-10.76	-456.29	-256.61													30.9091	3.91	34.6939	3.94
	18	-595.8	-216.72	-108.68	74.43	-363.22	224.01	-133.39	-1.83	-1007.66	53.26	-90.53	-99.05	-213.74	-188.78	-650.63	261.03	-1024.34	130.74	-450.1	164.5	-346.7	-151.01	-1019.04	-15	-464.98	-252.49													32.7273	3.96	36.7347	3.85
	19	-639.48	8.34	-116.3	79.19	-355.52	218.42	-141.31	-2.23	-997.63	52.89	-96.68	-105.34	-207.02	-182.74	-658.85	257.57	-1015.73	135.73	-447.35	156.12	-348.53	-142.84	-1009.91	-19.01	-473.54	-249.1													34.5455	4.03	38.7755	3.76
	20	-61.24	0.92	-123.03	83.01	-347.24	213.3	-148.72	-2.79	-987.36	53.14	-102.68	-111.34	-200.45	-176.07	-668.06	254.83	-1006.51	139.48	-444.85	148.31	-350.41	-134.51	-1000.16	-22.66	-481.98	-245.52													36.3636	4.12	40.8163	3.69
	21	-226.52	-255.39	-130.39	87.88	-338.89	207.98	-156.54	-2.87	-976.72	52.65	-107.68	-117.57	-194.44	-169.2	-677.23	251.6	-996.98	143	-442.96	139.13	-352.27	-126.35	-991.05	-26.63	-490.26	-242.38													38.1818	4.17	42.8571	3.61
	22	-1062.69	-26.42	-137.04	92.88	-330.56	202.22	-164.56	-2.55	-966.36	52.94	-113.65	-123.71	-187.76	-162.44	-686.1	247.02	-988.3	147.05	-440.62	130.33	-354.3	-117.56	-981.43	-30.05	-499.41	-239.58													40	4.26	44.898	3.54
	23	-284.87	-264.49	-144.21	97.72	-322.61	196.79	-172.24	-2.34	-956.63	51.76	-120.36	-130.25	-180.89	-155.26	-694.25	242.22	-978.85	150.89	-438.26	121.7	-356.3	-108.8	-971.76	-33.94	-506.97	-236.22													41.8182	4.35	46.9388	3.47
	24	-123.59	-86.57	-151.22	102.72	-314.13	190.88	-180.24	-2.73	-946.65	51.61	-125.11	-136.49	-173.61	-148.82	-702.94	238.64	-969.93	154.93	-435.61	112.7	-358	-99.49	-962.27	-37.69	-515.21	-232.62													43.6364	4.42	48.9796	3.44
	25	-933.75	70.48	-158.61	108.44	-306.54	185.26	-188.32	-3.25	-936.75	51.1	-131.17	-143.07	-167.13	-141.89	-711.46	235.44	-960.34	159.35	-433.32	104.26	-360.34	-90.6	-952.71	-41.59	-523.79	-229.27													45.4545	4.49	51.0204	3.38
	26	2.65	0.75	-165.68	113.82	-298.18	180.01	-196.11	-2.65	-926.85	50.34	-138.22	-149.6	-160.22	-134.76	-720.39	231.04	-951.48	163.32	-429.95	95.74	-361.87	-82.84	-943.92	-45.53	-532.21	-226.32													47.2727	4.57	53.0612	3.35
	27	0.29	3.57	-173.27	119.14	-289.4	174.56	-204.91	-2.13	-916.77	49.24	-144.55	-156.49	-152.93	-128.9	-728.23	226.7	-942.09	167.52	-426.84	86.98	-363.74	-73.7	-935.07	-49.47	-541.08	-223.34													49.0909	4.65	55.102	3.34
	28	-58.44	-4.55	-180.24	124.7	-280.94	168.99	-212.58	-2	-906.84	49.05	-151.26	-163.71	-146.55	-122.88	-737.29	221.86	-932.93	171.6	-424.53	77.93	-365.98	-64.84	-925.66	-53.2	-549.87	-219.46													50.9091	4.71	57.1429	3.33
	29	-0.83	-0.83	-187.29	130.7	-272.18	163.72	-219.92	-2.52	-896.66	48.72	-158.69	-169.9	-139.76	-115.5	-745.84	218.11	-923.27	175.27	-421.69	68.84	-368	-56.03	-916.91	-57.45	-558.74	-215.98													52.7273	4.76	59.1837	3.32
	30	-280.01	-282.64	-195.45	136.53	-263.88	157.76	-228.52	-2.95	-886.97	47.78	-165.86	-175.71	-132.85	-108.83	-754.96	213.62	-913.76	178.16	-419.02	59.42	-371	-47.03	-907.21	-61.36	-566.86	-212.64													54.5455	4.82	61.2245	3.32
	31	-9.34	-0.72	-202.85	142.88	-255.91	151.99	-237.17	-3.99	-876.73	47.02	-172.62	-181.89	-125.79	-102.31	-763.98	210.11	-904.64	181.71	-415.99	50.65	-372.79	-37.62	-897.9	-65.92	-575.26	-208.58													56.3636	4.88	63.2653	3.31
	32	-80.48	-3.45	-210.17	148.39	-247.68	145.96	-245.73	-3.79	-866.26	46.97	-179.57	-188.65	-118.98	-95.17	-773.43	206.1	-895.51	185.8	-413.2	41.92	-374.76	-28.38	-888.02	-69.47	-584.02	-204.82													58.1818	4.91	65.3061	3.31
	33	-558.82	-275.34	-218.02	154.09	-239.76	139.65	-254.45	-2.89	-856.1	46.86	-186.3	-194.37	-111.87	-89.2	-782.07	202.5	-887.2	189.83	-410.41	32.73	-376.1	-18.69	-879.32	-74.19	-592.89	-200.7													60	4.96	67.3469	3.31
	34	-937.93	2.48	-226.21	159.72	-231.3	133.59	-263.11	-2.59	-846.55	45.95	-192.61	-201.11	-105.64	-83.6	-791.4	197.84	-878.5	192.5	-408.42	23.45	-378.57	-9.2	-870.06	-77.64	-601.37	-196.47													61.8182	5	69.3878	3.33
	35	-273.44	266.08	-234.39	165.52	-222.26	128.82	-272.23	-2.06	-836.57	45.51	-199.56	-206.83	-99.19	-78.25	-800.87	193.01	-870.27	196.44	-406.19	15	-380.47	0.54	-860.23	-81.65	-610.38	-192.67													63.6364	5.04	71.4286	3.36
	36	-465.55	288.58	-242.86	171.04	-214.26	123.33	-280.81	-2.15	-825.98	45.44	-206.55	-211.73	-92.42	-72.51	-810.25	188.58	-861.6	199.83	-403.65	5.53	-382.52	9.74	-850.65	-85.95	-619.62	-188.34													65.4545	5.1	73.4694	3.37
	37	-96.77	-5.97	-251.24	176.7	-205.57	118.11	-289.1	-2.22	-815.75	44.62	-213.05	-217.69	-85.9	-67.53	-818.32	184.15	-853.17	204.04	-400.88	-3.93	-385.23	19.21	-842.03	-90.09	-628.23	-184.35													67.2727	5.13	75.5102	3.4
	38	-8.31	-2.99	-259.76	182.04	-197.66	111.53	-298.05	-1.93	-805.92	43.67	-220.5	-222.42	-79.4	-61.74	-826.88	180.17	-844.73	207.81	-399.48	-13.26	-387.15	28.39	-832.38	-94.26	-636.94	-180.22													69.0909	5.16	77.551	3.43
	39	-2.56	-2.29	-267.93	188.13	-189.43	105.62	-307.75	-1.96	-795.37	44.08	-226.61	-227.62	-73.6	-56.2	-835.81	175.72	-836.3	211.49	-396.77	-22.53	-389.59	37.78	-823.75	-98.68	-646.28	-176.43													70.9091	5.2	79.5918	3.47
	40	13.23	3.93	-276.26	193.58	-181.89	99.86	-317.2	-1.88	-785.14	43.58	-232.7	-232.87	-67.78	-50.89	-844.37	171.88	-827.76	214.58	-394.86	-31.71	-391.93	46.02	-814.27	-102.37	-655.01	-172.5													72.7273	5.25	81.6327	3.5
	41	-282.91	-263.73	-284.09	199.06	-174.13	94.85	-327.04	-2.17	-775.11	42.63	-239.26	-237.72	-62.04	-45.97	-852.91	168.13	-819.75	218.03	-392.05	-41.32	-394.36	55.04	-804.86	-106.11	-663.6	-168.2													74.5455	5.29	83.6735	3.53
	42	-289.86	-281.18	-292.56	204.88	-166.53	89.09	-336.16	-1.66	-764.7	42.29	-245.28	-242.46	-55.42	-41.52	-862.19	163.61	-811.56	221.22	-390.08	-50.86	-396.4	64.13	-796.19	-109.81	-672.82	-164.18													76.3636	5.32	85.7143	3.56
	43	-23.11	3.05	-300.66	209.58	-158.54	84.02	-345.15	-1.32	-754.46	42.89	-251.39	-246.75	-49.76	-37.04	-871.39	160.24	-803.19	225.84	-386.84	-59.82	-399.04	73.56	-787.04	-114.56	-681.98	-160.05													78.1818	5.37	87.7551	3.6
	44	-20.75	4.75	-309.21	214.85	-151.11	79.71	-354.57	-1.17	-744.24	42.77	-257.75	-251.14	-44.02	-32.82	-879.68	155.77	-795.4	228.45	-384.49	-69.54	-401.19	81.99	-777.94	-118.65	-691.23	-156.09													80	5.43	89.7959	3.65
	45	-555.25	-276.08	-318.3	219.24	-142.84	75.12	-364.07	-0.98	-733.64	42.19	-263.64	-255.6	-37.66	-29.22	-888	152.71	-787.3	231.94	-382.13	-78.78	-403.28	91.65	-769.37	-123.06	-700.71	-151.44													81.8182	5.48	91.8367	3.7
	46	-478.56	-21.39	-325.95	224.29	-135.36	70.9	-374.05	0.05	-723.33	41.79	-268.89	-259.71	-32.24	-25.68	-896.47	148.75	-779.05	235.03	-378.52	-88.35	-405.95	101.09	-760.04	-127.52	-709.98	-146.96													83.6364	5.53	93.8776	3.74
	47	-0.59	-0.47	-333.52	228.62	-127.63	66.03	-383.72	-0.45	-712.72	41.46	-274.67	-263.61	-27.45	-21.19	-904.58	145.02	-771.91	238.03	-375.73	-98.03	-408.74	110.49	-750.92	-130.52	-719.69	-142.95													85.4545	5.59	95.9184	3.81
	48	-265.78	250.27	-341	233.12	-119.51	61.18	-393.22	-0.49	-701.97	41.29	-279.9	-267.23	-22.09	-16.79	-912.49	142.52	-764.57	240.82	-372.45	-106.16	-410.35	119.21	-742.13	-134.38	-728.77	-138.63													87.2727	5.65	97.9592	3.86
	49	-285.78	-277.06	-348.59	237.86	-112.41	56.45	-402.76	0.21	-691.13	41.37	-284.97	-271.55	-17.72	-12.89	-920.63	139.58	-756.16	244.24	-369.72	-114.59	-412.33	128.73	-733.19	-138.43	-737.72	-134.41													89.0909	5.72	100	3.93
	50	-94.72	-4.93	-355.91	242.35	-104.6	51.91	-412.9	0.84	-680.83	41.23	-289.76	-276.06	-13.2	-9.19	-929.05	136.73	-749.12	248.05	-367.17	-123.18	-414.4	138.3	-724.17	-142.34	-747.16	-129.97													90.9091	5.79
	51	-953.92	32.8	-363.52	246.18	-97.47	47.85	-422.27	1.54	-670.09	40.81	-294.25	-279.34	-12.58	-8.76	-937.42	133.7	-741.18	250.75	-364.03	-131.6	-416.69	145.76	-715.3	-146.48	-756.45	-125.2													92.7273	5.87
	52	12.88	3.35	-369.94	250.67	-90.37	42.88	-432.55	1.96	-659.69	40.39	-298.99	-283.3			-945.6	130.81	-733.56	253.75	-360.53	-139.16	-418.35	155.03	-707.1	-150.24	-765.39	-121.28													94.5455	5.93	2.04082
	53	-21.37	2.98	-377.61	254.4	-83.08	38.67	-442.15	2.17	-649.25	39.89	-302.74	-286.45			-952.75	127.27	-725.96	257.55	-357.53	-147.25	-419.96	164.1	-697.94	-153.68	-774.57	-116.57													96.3636	6.01
	54	-30.24	2.21	-384.53	258.13	-76.51	34.99	-452.42	2.98	-638.25	38.75	-306.7	-289.82			-960.82	124.43	-718.46	260.13	-353.61	-155.41	-421.75	172.15	-688.97	-157.38	-783.2	-111.78													98.1818	6.08
	55	-84.73	-1.57	-391.65	261.96	-69.66	30.49	-462.25	3.18	-627.65	38.71	-310.01	-293.27			-968.5	120.99	-711.4	263.27	-350.7	-162.58	-423.33	180.23	-680.43	-160.6	-792.59	-108.1													100	6.15
	56	-452.24	272.52	-398.18	266.19	-62.12	27.19	-471.79	2.52	-617.35	38.25	-313.67	-296.46			-975.71	117.69	-703.56	266.14	-347.59	-170.64	-425.11	187.93	-671.85	-164.38	-801.62	-104.18
	57	-27.77	1.21	-405.06	269.73	-55.58	24.12	-482	3.27	-606.28	37.81	-315.18	-297.34			-983.37	115.4	-696.61	268.82	-344.7	-178.6	-425.72	195.76	-663.61	-167.67	-811	-100.15
	58	-572.67	-65.51	-410.9	273.86	-49.25	21.03	-492.7	3.8	-596.1	37.35					-990.47	113.78	-688.87	271.79	-342.11	-186.39	-427.9	202.72	-654.92	-171.09	-819.33	-94.68													1.81818
	59	-9.44	-3.24	-418.08	276.96	-43.11	17.68	-503.24	4.47	-585.64	36.82					-998	111.79	-681.72	273.91	-338.79	-193.54	-430.69	210.19	-647.01	-175.19	-827.86	-89.98
	60	-497.19	300.31	-424.44	279.92	-36.6	14.72	-513.06	5.57	-575.53	36.65					-1004.79	108.82	-674.4	276.95	-336.27	-200.34	-433.16	217.83	-639.05	-179.35	-836.91	-85.98
	61	-935.23	4.73	-430.73	283.06	-30.25	11.96	-523.29	5.77	-565.91	36.53					-1011.8	105.72	-667.42	278.93	-333.7	-207.19	-435.58	225.1	-631.07	-183	-845.2	-81.47
	62	-939.46	-7.94	-436.89	286.75	-24.12	9.63	-533.37	6.42	-555.92	35.58					-1018.14	103.86	-660.06	281.35	-331.39	-213.76	-438.61	231.9	-622.81	-186.84	-853.46	-77.8
	63	-215.37	200.31	-442.77	289.66	-18.71	6.39	-543.25	7	-546.11	34.26					-1024.81	101.58	-652.22	283.82	-328.83	-220.86	-441.07	238.09	-615.02	-190.19	-861.93	-73.53
	64	-108.67	-5.91	-448.42	292.69	-14.01	4.38	-553.88	6.77	-536.13	34.26					-1031.07	99.91	-644.86	287.02	-327.19	-227.72	-443.78	244.47	-607.2	-194.15	-870.15	-70.22
	65	-112.77	-1.42	-454.37	295.62			-563.88	6.33	-525.51	33.69					-1037.93	97.42	-638.11	289.38	-325.04	-233.86	-447.36	250.08	-599.49	-198.11	-878.43	-67.04
	66	-355.16	247.01	-460.47	298.3			-574.37	6.63	-515.35	33.33					-1044.92	95.24	-629.97	291.58	-323	-239.87	-450.11	256.03	-592.38	-201.82	-886.76	-64.27
	67	-304.87	-288.05	-465.66	300.92			-584.97	7.36	-504.89	33.36					-1050.99	94.2	-622.59	294.2	-321.12	-246.2	-452.61	262.82	-585.37	-204.88	-894.55	-60.33
	68	-552.07	-275.81	-470.03	303.29			-595.98	8.64	-495.17	32.88					-1056.97	92.64	-616.12	296.87	-319.22	-251.69	-455.26	268.9	-577.27	-207.36	-902.56	-57.44
	69	-256.15	262.33	-475.04	305.64			-606.75	9.13	-485.45	32.3					-1062.53	90.85	-608.69	299.22	-318.18	-258.09	-458.56	274.04	-569.06	-210.94	-910.09	-53.69
	70	-827.46	24.16	-479.86	308.04			-617.23	9.52	-475.47	31.14					-1069.19	89.76	-601.81	300.93	-317.41	-264.28	-462.2	278.99	-561.18	-215.4	-917.45	-50.07
	71	-659.71	-215.93	-484.83	310.04			-627.86	10.19	-465.66	30.39					-1075.64	87.48	-595.09	302.97	-316.64	-270.04	-465.96	283.81	-554	-218.44	-924.64	-46.82
	72	-118.96	-13.7	-489	311			-638.14	10.63	-455.79	29.08					-1081.02	86.25	-588.15	305.15	-316.04	-275.13	-469.62	288.52	-546.46	-221.96	-932.87	-43.83
	73	-827.01	0.26	-492.81	312.62			-648.21	11.75	-446.18	28.02					-1086.28	84.58	-580.95	306.78	-316.1	-280.92	-473.06	292.95	-538.97	-225	-940.64	-40.94
	74	-1.19	0.96	-494.25	313.48			-659.03	13.54	-436.62	27.89					-1092.22	83.01	-574.19	307.8	-316.63	-285.53	-476.32	297.43	-530.97	-228.87	-948.83	-37.07
	75	-953.63	11.08					-669.14	14.28	-427.39	28.07					-1097.3	81.46	-567.1	310.23	-316.94	-290.52	-479.99	301.02	-523.44	-231.76	-956.49	-34.56
	76	-5.73	-2.55					-678.73	15.32	-418.31	27.34					-1102.07	79.57	-560.82	311.72	-317.54	-294.44	-483.71	304.18	-515.61	-234.94	-963.83	-30.98
	77	-499.32	315.06					-688.71	16.38	-409.34	26.07					-1108.24	78.12	-553.88	313.31	-318.98	-297.95	-487.08	307.51	-507.59	-237.42	-970.93	-27.91
	78	-69.52	-7.3					-698.5	16.94	-400.33	25.39					-1113.44	76.71	-547.62	314.53	-319.34	-299.45	-490.19	309.73	-499.9	-241.03	-977.66	-24.34
	79	-1156.5	-11.31					-708.53	17.42	-391.45	25.11					-1118.85	75.23	-542.06	315.26			-492.96	311.57	-492.39	-244.59	-984.35	-21.34
	80	-936.11	15.35					-717.94	18.88	-382.05	23.97					-1123.61	73.94	-536.12	315.73					-484.34	-247.28	-990.6	-18.23
	81	-259.92	229.85					-727.41	18.91	-373.31	23.52					-1128.85	72.7	-530.14	316.04					-476.82	-250.28	-998.04	-15.43
	82	-259.96	229.62					-736.79	19.66	-364.05	23.52					-1133.36	71.4	-524.49	316.5					-469.01	-253.84	-1004.22	-12.86
	83							-746.82	20.73	-354.84	23.52					-1137.69	70.11	-518.77	317.11					-461.68	-257.46	-1010.45	-10.77
	84							-756.54	22.53	-345.6	22.28					-1142.92	68.18	-514.35	317.19					-454.47	-260.79	-1016.25	-7.8
	85							-765.86	23.48	-336.05	21.86					-1146.81	66.58	-509.38	316.92					-446.37	-263.88	-1023.6	-5.33
	86							-775.44	24.04	-327.45	21.39					-1151.31	65.37	-506.64	316.64					-439.12	-267.42	-1030.04	-3.04
	87							-784.6	24.85	-318.37	20.97					-1156.09	64.88							-431.99	-270.21	-1036.01	-0.71
	88							-792.57	25.61	-309.28	20.08					-1160.54	62.9							-425.05	-273.32	-1042.16	1.58
	89							-802.02	26.43	-300.39	19.77					-1163.69	62.63							-417.64	-275.93	-1047.93	4.16
	90							-810.3	27.02	-291.37	18.88					-1168.01	61.02							-410.17	-278.89	-1053.66	7.04
	91							-818.94	28.44	-282.71	18.98					-1172.05	60.11							-402.88	-282.28	-1058.99	9.88
	92							-828.76	29.33	-273.57	18.58					-1175.4	59.35							-395.74	-285.03	-1064.71	12.32
	93							-837.04	30.53	-265.29	17.71					-1178.41	58.47							-388.5	-288.25	-1070.98	14.86
	94							-844.9	31	-256.54	17.34					-1181.3	57.53							-381.53	-290.44	-1076.78	17
	95							-853.47	31.7	-248.21	16.96					-1183.45	56.94							-374.48	-293.2	-1081.96	19.16
	96							-861.28	33.07	-239.63	16.25													-367.79	-294.73	-1087	20.74
	97							-869.89	34.29	-230.58	15.3													-361.17	-296.75	-1092.21	22.64
	98							-878.03	35.76	-222.11	14.26													-354.57	-298.41	-1096.93	24.66
	99							-886.33	36.31	-213.06	13.44													-348.68	-300.49	-1102.42	26.59
	100							-893.3	36.83	-204.64	12.68													-342.71	-302.07	-1106.96	28.55
	101							-901.01	37.57	-196.9	12													-337.6	-303.25	-1112.51	30.38
	102							-908.88	38.46	-188.49	10.76													-332.98	-303.78	-1116.31	32.45
	103							-917.2	39	-180.44	10.5													-331.83	-303.88	-1121.52	33.71
	104							-925.53	39.28	-172.65	9.79															-1126.76	35.28
	105							-933.13	40.08	-163.81	9.71															-1131.35	37.39
	106							-941.36	40.25	-155.29	9.37															-1135.15	39.3
	107							-948.42	40.87	-147.05	8.8															-1139.22	41.33
	108							-956.06	41.01	-139.08	8.13															-1143.67	42.18
	109							-963.03	41.08	-131.32	7.98															-1147.7	44.26
	110							-970.06	41.43	-123.69	8.02															-1151.92	44.93
	111							-977.21	42.09	-115.45	6.46															-1155.43	46.39
	112							-984.01	42.76	-107.82	6.23															-1159.7	48.16
	113							-991.34	43.53	-100.14	5.8															-1163.17	49.53
	114							-997.9	44.19	-91.7	4.71															-1166.53	50.18
	115							-1004.46	45.13	-84.11	4.47															-1170.09	51.22
	116							-1011.36	45.93	-76.61	4.14															-1173.27	52.54
	117							-1017.85	46.86	-69.34	3.87															-1176.58	53.14
	118							-1023.96	47.29	-61.44	3.67															-1179.85	54.26
	119							-1030.18	47.32	-54.05	2.96															-1181.81	54.43
	120							-1036.77	47.63	-47.16	2.18
	121							-1043.26	48.53	-40.25	2.08
	122							-1048.82	48.87	-34.08	1.53
	123							-1055.23	49.9	-27.48	1.23
	124							-1061.33	49.7	-21.36	0.91
	125							-1066.56	49.47	-18.29	0.8
	126							-1072.76	50.63
	127							-1078.79	50.74
	128							-1084	50.66
	129							-1089.42	52.05
	130							-1095.09	52.34
	131							-1100.38	52.53
	132							-1105.94	53.15
	133							-1110.65	52.65
	134							-1116.01	52.82
	135							-1121.15	53.5
	136							-1125.95	53.24
	137							-1130.64	53.67
	138							-1134.56	54.44
	139							-1139.29	54.5
	140							-1143.42	54.8
	141							-1147.71	54.71
	142							-1152.33	54.56
	143							-1156.45	54.75
	144							-1160.56	55.01
	145							-1164.32	55.52
	146							-1167.59	55.63
	147							-1171.55	55.51
	148							-1175.2	55.54
	149							-1176.95	55.53

## Sheet: Figure6b
	FEL data				FEL data (adapttive sampl)
	X	Y	FE		X	Y	FE
	-400	-400	17.1		-400	-400	16.9
	-387.5	-400	17.1		-387.5	-400	16.9
	-375	-400	17.1		-375	-400	16.9
	-362.5	-400	17.1		-362.5	-400	16.9
	-350	-400	17.1		-350	-400	16.9
	-337.5	-400	17.1		-337.5	-400	16.9
	-325	-400	17.1		-325	-400	16.9
	-312.5	-400	17.1		-312.5	-400	16.9
	-300	-400	17.1		-300	-400	16.9
	-287.5	-400	17.1		-287.5	-400	16.9
	-275	-400	17.1		-275	-400	16.9
	-262.5	-400	17.1		-262.5	-400	16.9
	-250	-400	17.1		-250	-400	16.9
	-237.5	-400	17.1		-237.5	-400	16.9
	-225	-400	17.1		-225	-400	16.9
	-212.5	-400	17.1		-212.5	-400	16.9
	-200	-400	17.1		-200	-400	16.9
	-187.5	-400	17.1		-187.5	-400	16.9
	-175	-400	17.1		-175	-400	16.9
	-162.5	-400	17.1		-162.5	-400	16.9
	-150	-400	17.1		-150	-400	16.9
	-137.5	-400	17.1		-137.5	-400	16.9
	-125	-400	17.1		-125	-400	16.9
	-112.5	-400	17.1		-112.5	-400	16.9
	-100	-400	17.1		-100	-400	16.9
	-87.5	-400	17.1		-87.5	-400	16.9
	-75	-400	17.1		-75	-400	16.9
	-62.5	-400	17.1		-62.5	-400	16.9
	-50	-400	17.1		-50	-400	16.9
	-37.5	-400	17.1		-37.5	-400	16.9
	-25	-400	17.1		-25	-400	16.9
	-12.5	-400	17.1		-12.5	-400	16.9
	-400	-387.5	17.1		-400	-387.5	16.9
	-387.5	-387.5	17.1		-387.5	-387.5	16.9
	-375	-387.5	17.1		-375	-387.5	16.9
	-362.5	-387.5	17.1		-362.5	-387.5	16.9
	-350	-387.5	17.1		-350	-387.5	16.9
	-337.5	-387.5	17.1		-337.5	-387.5	16.9
	-325	-387.5	17.1		-325	-387.5	16.9
	-312.5	-387.5	17.1		-312.5	-387.5	16.9
	-300	-387.5	17.1		-300	-387.5	16.9
	-287.5	-387.5	17.1		-287.5	-387.5	16.9
	-275	-387.5	17.1		-275	-387.5	16.9
	-262.5	-387.5	17.1		-262.5	-387.5	16.9
	-250	-387.5	17.1		-250	-387.5	16.9
	-237.5	-387.5	17.1		-237.5	-387.5	16.9
	-225	-387.5	17.1		-225	-387.5	16.9
	-212.5	-387.5	17.1		-212.5	-387.5	16.9
	-200	-387.5	17.1		-200	-387.5	16.9
	-187.5	-387.5	17.1		-187.5	-387.5	16.9
	-175	-387.5	17.1		-175	-387.5	16.9
	-162.5	-387.5	17.1		-162.5	-387.5	16.9
	-150	-387.5	17.1		-150	-387.5	16.9
	-137.5	-387.5	17.1		-137.5	-387.5	16.9
	-125	-387.5	17.1		-125	-387.5	16.9
	-112.5	-387.5	17.1		-112.5	-387.5	16.9
	-100	-387.5	17.1		-100	-387.5	16.9
	-87.5	-387.5	17.1		-87.5	-387.5	16.9
	-75	-387.5	17.1		-75	-387.5	16.9
	-62.5	-387.5	17.1		-62.5	-387.5	16.9
	-50	-387.5	17.1		-50	-387.5	16.9
	-37.5	-387.5	17.1		-37.5	-387.5	16.9
	-25	-387.5	17.1		-25	-387.5	16.9
	-12.5	-387.5	17.1		-12.5	-387.5	16.9
	-400	-375	17.1		-400	-375	16.9
	-387.5	-375	17.1		-387.5	-375	16.9
	-375	-375	17.1		-375	-375	16.9
	-362.5	-375	17.1		-362.5	-375	16.9
	-350	-375	17.1		-350	-375	16.9
	-337.5	-375	17.1		-337.5	-375	16.9
	-325	-375	17.1		-325	-375	16.9
	-312.5	-375	17.1		-312.5	-375	16.9
	-300	-375	17.1		-300	-375	16.9
	-287.5	-375	17.1		-287.5	-375	16.9
	-275	-375	17.1		-275	-375	16.9
	-262.5	-375	17.1		-262.5	-375	16.9
	-250	-375	17.1		-250	-375	16.9
	-237.5	-375	17.1		-237.5	-375	16.9
	-225	-375	17.1		-225	-375	16.9
	-212.5	-375	17.1		-212.5	-375	16.9
	-200	-375	17.1		-200	-375	16.9
	-187.5	-375	17.1		-187.5	-375	16.9
	-175	-375	17.1		-175	-375	16.9
	-162.5	-375	17.1		-162.5	-375	16.9
	-150	-375	17.1		-150	-375	16.9
	-137.5	-375	17.1		-137.5	-375	16.9
	-125	-375	17.1		-125	-375	16.9
	-112.5	-375	17.1		-112.5	-375	16.9
	-100	-375	17.1		-100	-375	16.9
	-87.5	-375	17.1		-87.5	-375	16.9
	-75	-375	17.1		-75	-375	16.9
	-62.5	-375	17.1		-62.5	-375	16.9
	-50	-375	17.1		-50	-375	16.9
	-37.5	-375	17.1		-37.5	-375	16.9
	-25	-375	17.1		-25	-375	16.9
	-12.5	-375	17.1		-12.5	-375	16.9
	-400	-362.5	17.1		-400	-362.5	16.9
	-387.5	-362.5	17.1		-387.5	-362.5	16.9
	-375	-362.5	17.1		-375	-362.5	16.9
	-362.5	-362.5	17.1		-362.5	-362.5	16.9
	-350	-362.5	17.1		-350	-362.5	16.9
	-337.5	-362.5	17.1		-337.5	-362.5	16.9
	-325	-362.5	17.1		-325	-362.5	16.9
	-312.5	-362.5	17.1		-312.5	-362.5	16.9
	-300	-362.5	17.1		-300	-362.5	16.9
	-287.5	-362.5	17.1		-287.5	-362.5	16.9
	-275	-362.5	17.1		-275	-362.5	16.9
	-262.5	-362.5	17.1		-262.5	-362.5	16.9
	-250	-362.5	17.1		-250	-362.5	16.9
	-237.5	-362.5	17.1		-237.5	-362.5	16.9
	-225	-362.5	17.1		-225	-362.5	16.9
	-212.5	-362.5	17.1		-212.5	-362.5	16.9
	-200	-362.5	17.1		-200	-362.5	16.9
	-187.5	-362.5	17.1		-187.5	-362.5	16.9
	-175	-362.5	17.1		-175	-362.5	16.9
	-162.5	-362.5	17.1		-162.5	-362.5	16.9
	-150	-362.5	17.1		-150	-362.5	16.9
	-137.5	-362.5	17.1		-137.5	-362.5	16.9
[truncated: 906 more rows]

[truncated: 7 more sheets: Figure6c, Figure7a, Figure7b, SuppFigure2, SuppFigure3, SuppFigure16, SuppFigure17]
